# Supplementary material for: POLCAM: instant molecular orientation microscopy for the life sciences
Source: Nat Methods. 2024 Oct 7;21(10):1873–83. doi: 10.1038/s41592-024-02382-8 (PMC11466833; doi:10.1038/s41592-024-02382-8)
Supplement: Supplementary file 11 — MATLAB application for processing single-molecule polarization camera images (https://github.com/ezrabru/POLCAM-SR). [file 41592_2024_2382_MOESM11_ESM.zip]

Archive with 207 entries (169 files):
- POLCAM-SR-main/
- POLCAM-SR-main/.gitignore
- POLCAM-SR-main/LICENSE
- POLCAM-SR-main/POLCAM-SR/
- POLCAM-SR-main/POLCAM-SR/POLCAM-SR.mlappinstall
- POLCAM-SR-main/POLCAM-SR/POLCAM-SR.prj
- POLCAM-SR-main/POLCAM-SR/POLCAM-SR_resources/
- POLCAM-SR-main/POLCAM-SR/POLCAM-SR_resources/icon_16.png
- POLCAM-SR-main/POLCAM-SR/POLCAM-SR_resources/icon_24.png
- POLCAM-SR-main/POLCAM-SR/POLCAM-SR_resources/icon_48.png
- POLCAM-SR-main/POLCAM-SR/POLCAM_SR.mlapp
- POLCAM-SR-main/POLCAM-SR/dialog apps/
- POLCAM-SR-main/POLCAM-SR/dialog apps/DialogAppDriftCorrection.mlapp
- POLCAM-SR-main/POLCAM-SR/dialog apps/DialogAppFiltering.mlapp
- POLCAM-SR-main/POLCAM-SR/dialog apps/DialogAppImgDataDiffractionLimited.mlapp
- POLCAM-SR-main/POLCAM-SR/dialog apps/DialogAppImgDataSingleMolecule.mlapp
- POLCAM-SR-main/POLCAM-SR/dialog apps/DialogAppLocalisation.mlapp
- POLCAM-SR-main/POLCAM-SR/dialog apps/DialogAppSetLimits.mlapp
- POLCAM-SR-main/POLCAM-SR/dialog apps/DialogAppSettingsDiffractionLimited.mlapp
- POLCAM-SR-main/POLCAM-SR/dialog apps/figures/
- POLCAM-SR-main/POLCAM-SR/dialog apps/figures/DialogAppScatter.mlapp
- POLCAM-SR-main/POLCAM-SR/docs/
- POLCAM-SR-main/POLCAM-SR/docs/default settings/
- POLCAM-SR-main/POLCAM-SR/docs/default settings/defaultSettings.json
- POLCAM-SR-main/POLCAM-SR/docs/default settings/lastVisitedDirectories.json
- POLCAM-SR-main/POLCAM-SR/docs/icon.png
- POLCAM-SR-main/POLCAM-SR/docs/samples/
- POLCAM-SR-main/POLCAM-SR/docs/samples/fibrils/
- POLCAM-SR-main/POLCAM-SR/docs/samples/fibrils/Settings.json
- POLCAM-SR-main/POLCAM-SR/docs/samples/fibrils/camera calibration/
- POLCAM-SR-main/POLCAM-SR/docs/samples/fibrils/camera calibration/gain.tif
- POLCAM-SR-main/POLCAM-SR/docs/samples/fibrils/camera calibration/offset.tif
- POLCAM-SR-main/POLCAM-SR/lib/
- POLCAM-SR-main/POLCAM-SR/lib/+CVersion/
- POLCAM-SR-main/POLCAM-SR/lib/+CVersion/codegen/
- POLCAM-SR-main/POLCAM-SR/lib/+CVersion/codegen/lib/
- POLCAM-SR-main/POLCAM-SR/lib/+CVersion/codegen/lib/deinterlaceQuadrants/
- POLCAM-SR-main/POLCAM-SR/lib/+CVersion/codegen/lib/deinterlaceQuadrants/_clang-format
- POLCAM-SR-main/POLCAM-SR/lib/+CVersion/codegen/lib/deinterlaceQuadrants/buildInfo.mat
- POLCAM-SR-main/POLCAM-SR/lib/+CVersion/codegen/lib/deinterlaceQuadrants/codeInfo.mat
- POLCAM-SR-main/POLCAM-SR/lib/+CVersion/codegen/lib/deinterlaceQuadrants/codedescriptor.dmr
- POLCAM-SR-main/POLCAM-SR/lib/+CVersion/codegen/lib/deinterlaceQuadrants/compileInfo.mat
- POLCAM-SR-main/POLCAM-SR/lib/+CVersion/codegen/lib/deinterlaceQuadrants/defines.txt
- POLCAM-SR-main/POLCAM-SR/lib/+CVersion/codegen/lib/deinterlaceQuadrants/deinterlaceQuadrants.c
- POLCAM-SR-main/POLCAM-SR/lib/+CVersion/codegen/lib/deinterlaceQuadrants/deinterlaceQuadrants.h
- POLCAM-SR-main/POLCAM-SR/lib/+CVersion/codegen/lib/deinterlaceQuadrants/deinterlaceQuadrants_data.c
- POLCAM-SR-main/POLCAM-SR/lib/+CVersion/codegen/lib/deinterlaceQuadrants/deinterlaceQuadrants_data.h
- POLCAM-SR-main/POLCAM-SR/lib/+CVersion/codegen/lib/deinterlaceQuadrants/deinterlaceQuadrants_emxAPI.c
- POLCAM-SR-main/POLCAM-SR/lib/+CVersion/codegen/lib/deinterlaceQuadrants/deinterlaceQuadrants_emxAPI.h
- POLCAM-SR-main/POLCAM-SR/lib/+CVersion/codegen/lib/deinterlaceQuadrants/deinterlaceQuadrants_emxutil.c
- POLCAM-SR-main/POLCAM-SR/lib/+CVersion/codegen/lib/deinterlaceQuadrants/deinterlaceQuadrants_emxutil.h
- POLCAM-SR-main/POLCAM-SR/lib/+CVersion/codegen/lib/deinterlaceQuadrants/deinterlaceQuadrants_initialize.c
- POLCAM-SR-main/POLCAM-SR/lib/+CVersion/codegen/lib/deinterlaceQuadrants/deinterlaceQuadrants_initialize.h
- POLCAM-SR-main/POLCAM-SR/lib/+CVersion/codegen/lib/deinterlaceQuadrants/deinterlaceQuadrants_rtw.bat
- POLCAM-SR-main/POLCAM-SR/lib/+CVersion/codegen/lib/deinterlaceQuadrants/deinterlaceQuadrants_rtw.mk
- POLCAM-SR-main/POLCAM-SR/lib/+CVersion/codegen/lib/deinterlaceQuadrants/deinterlaceQuadrants_rtw.rsp
- POLCAM-SR-main/POLCAM-SR/lib/+CVersion/codegen/lib/deinterlaceQuadrants/deinterlaceQuadrants_rtw_comp.rsp
- POLCAM-SR-main/POLCAM-SR/lib/+CVersion/codegen/lib/deinterlaceQuadrants/deinterlaceQuadrants_rtw_ref.rsp
- POLCAM-SR-main/POLCAM-SR/lib/+CVersion/codegen/lib/deinterlaceQuadrants/deinterlaceQuadrants_terminate.c
- POLCAM-SR-main/POLCAM-SR/lib/+CVersion/codegen/lib/deinterlaceQuadrants/deinterlaceQuadrants_terminate.h
- POLCAM-SR-main/POLCAM-SR/lib/+CVersion/codegen/lib/deinterlaceQuadrants/deinterlaceQuadrants_types.h
- POLCAM-SR-main/POLCAM-SR/lib/+CVersion/codegen/lib/deinterlaceQuadrants/examples/
- POLCAM-SR-main/POLCAM-SR/lib/+CVersion/codegen/lib/deinterlaceQuadrants/examples/main.c
- POLCAM-SR-main/POLCAM-SR/lib/+CVersion/codegen/lib/deinterlaceQuadrants/examples/main.h
- POLCAM-SR-main/POLCAM-SR/lib/+CVersion/codegen/lib/deinterlaceQuadrants/html/
- POLCAM-SR-main/POLCAM-SR/lib/+CVersion/codegen/lib/deinterlaceQuadrants/html/report.mldatx
- POLCAM-SR-main/POLCAM-SR/lib/+CVersion/codegen/lib/deinterlaceQuadrants/interface/
- POLCAM-SR-main/POLCAM-SR/lib/+CVersion/codegen/lib/deinterlaceQuadrants/interface/_coder_deinterlaceQuadrants_api.c
- POLCAM-SR-main/POLCAM-SR/lib/+CVersion/codegen/lib/deinterlaceQuadrants/interface/_coder_deinterlaceQuadrants_api.h
- POLCAM-SR-main/POLCAM-SR/lib/+CVersion/codegen/lib/deinterlaceQuadrants/interface/_coder_deinterlaceQuadrants_info.c
- POLCAM-SR-main/POLCAM-SR/lib/+CVersion/codegen/lib/deinterlaceQuadrants/interface/_coder_deinterlaceQuadrants_info.h
- POLCAM-SR-main/POLCAM-SR/lib/+CVersion/codegen/lib/deinterlaceQuadrants/interface/_coder_deinterlaceQuadrants_mex.c
- POLCAM-SR-main/POLCAM-SR/lib/+CVersion/codegen/lib/deinterlaceQuadrants/interface/_coder_deinterlaceQuadrants_mex.h
- POLCAM-SR-main/POLCAM-SR/lib/+CVersion/codegen/lib/deinterlaceQuadrants/rtw_proj.tmw
- POLCAM-SR-main/POLCAM-SR/lib/+CVersion/codegen/lib/deinterlaceQuadrants/rtwtypes.h
- POLCAM-SR-main/POLCAM-SR/lib/+CVersion/codegen/lib/deinterlaceQuadrants/setup_msvc.bat
- POLCAM-SR-main/POLCAM-SR/lib/+CVersion/codegen/mex/
- POLCAM-SR-main/POLCAM-SR/lib/+CVersion/codegen/mex/deinterlaceQuadrants/
- POLCAM-SR-main/POLCAM-SR/lib/+CVersion/codegen/mex/deinterlaceQuadrants/SetEnv.bat
- POLCAM-SR-main/POLCAM-SR/lib/+CVersion/codegen/mex/deinterlaceQuadrants/_clang-format
- POLCAM-SR-main/POLCAM-SR/lib/+CVersion/codegen/mex/deinterlaceQuadrants/build.ninja
- POLCAM-SR-main/POLCAM-SR/lib/+CVersion/codegen/mex/deinterlaceQuadrants/build/
- POLCAM-SR-main/POLCAM-SR/lib/+CVersion/codegen/mex/deinterlaceQuadrants/build/win64/
- POLCAM-SR-main/POLCAM-SR/lib/+CVersion/codegen/mex/deinterlaceQuadrants/build/win64/_coder_deinterlaceQuadrants_api.obj
- POLCAM-SR-main/POLCAM-SR/lib/+CVersion/codegen/mex/deinterlaceQuadrants/build/win64/_coder_deinterlaceQuadrants_info.obj
- POLCAM-SR-main/POLCAM-SR/lib/+CVersion/codegen/mex/deinterlaceQuadrants/build/win64/_coder_deinterlaceQuadrants_mex.obj
- POLCAM-SR-main/POLCAM-SR/lib/+CVersion/codegen/mex/deinterlaceQuadrants/build/win64/buildLog.log
- POLCAM-SR-main/POLCAM-SR/lib/+CVersion/codegen/mex/deinterlaceQuadrants/build/win64/c_mexapi_version.obj
- POLCAM-SR-main/POLCAM-SR/lib/+CVersion/codegen/mex/deinterlaceQuadrants/build/win64/deinterlaceQuadrants.obj
- POLCAM-SR-main/POLCAM-SR/lib/+CVersion/codegen/mex/deinterlaceQuadrants/build/win64/deinterlaceQuadrants_data.obj
- POLCAM-SR-main/POLCAM-SR/lib/+CVersion/codegen/mex/deinterlaceQuadrants/build/win64/deinterlaceQuadrants_emxutil.obj
- POLCAM-SR-main/POLCAM-SR/lib/+CVersion/codegen/mex/deinterlaceQuadrants/build/win64/deinterlaceQuadrants_initialize.obj
- POLCAM-SR-main/POLCAM-SR/lib/+CVersion/codegen/mex/deinterlaceQuadrants/build/win64/deinterlaceQuadrants_terminate.obj
- POLCAM-SR-main/POLCAM-SR/lib/+CVersion/codegen/mex/deinterlaceQuadrants/build/win64/indexShapeCheck.obj
- POLCAM-SR-main/POLCAM-SR/lib/+CVersion/codegen/mex/deinterlaceQuadrants/build/win64/reshapeSizeChecks.obj
- POLCAM-SR-main/POLCAM-SR/lib/+CVersion/codegen/mex/deinterlaceQuadrants/build/win64/rt_nonfinite.obj
- POLCAM-SR-main/POLCAM-SR/lib/+CVersion/codegen/mex/deinterlaceQuadrants/buildInfo.mat
- POLCAM-SR-main/POLCAM-SR/lib/+CVersion/codegen/mex/deinterlaceQuadrants/cfiGuiReport.mat
- POLCAM-SR-main/POLCAM-SR/lib/+CVersion/codegen/mex/deinterlaceQuadrants/compile_commands.json
- POLCAM-SR-main/POLCAM-SR/lib/+CVersion/codegen/mex/deinterlaceQuadrants/deinterlaceQuadrants.c
- POLCAM-SR-main/POLCAM-SR/lib/+CVersion/codegen/mex/deinterlaceQuadrants/deinterlaceQuadrants.h
- POLCAM-SR-main/POLCAM-SR/lib/+CVersion/codegen/mex/deinterlaceQuadrants/deinterlaceQuadrants_data.c
- POLCAM-SR-main/POLCAM-SR/lib/+CVersion/codegen/mex/deinterlaceQuadrants/deinterlaceQuadrants_data.h
- POLCAM-SR-main/POLCAM-SR/lib/+CVersion/codegen/mex/deinterlaceQuadrants/deinterlaceQuadrants_emxutil.c
- POLCAM-SR-main/POLCAM-SR/lib/+CVersion/codegen/mex/deinterlaceQuadrants/deinterlaceQuadrants_emxutil.h
- POLCAM-SR-main/POLCAM-SR/lib/+CVersion/codegen/mex/deinterlaceQuadrants/deinterlaceQuadrants_initialize.c
- POLCAM-SR-main/POLCAM-SR/lib/+CVersion/codegen/mex/deinterlaceQuadrants/deinterlaceQuadrants_initialize.h
- POLCAM-SR-main/POLCAM-SR/lib/+CVersion/codegen/mex/deinterlaceQuadrants/deinterlaceQuadrants_internal_types.h
- POLCAM-SR-main/POLCAM-SR/lib/+CVersion/codegen/mex/deinterlaceQuadrants/deinterlaceQuadrants_mex.bat
- POLCAM-SR-main/POLCAM-SR/lib/+CVersion/codegen/mex/deinterlaceQuadrants/deinterlaceQuadrants_mex.exp
- POLCAM-SR-main/POLCAM-SR/lib/+CVersion/codegen/mex/deinterlaceQuadrants/deinterlaceQuadrants_mex.lib
- POLCAM-SR-main/POLCAM-SR/lib/+CVersion/codegen/mex/deinterlaceQuadrants/deinterlaceQuadrants_mex.mexw64
- POLCAM-SR-main/POLCAM-SR/lib/+CVersion/codegen/mex/deinterlaceQuadrants/deinterlaceQuadrants_mex.mexw64.manifest
- POLCAM-SR-main/POLCAM-SR/lib/+CVersion/codegen/mex/deinterlaceQuadrants/deinterlaceQuadrants_terminate.c
- POLCAM-SR-main/POLCAM-SR/lib/+CVersion/codegen/mex/deinterlaceQuadrants/deinterlaceQuadrants_terminate.h
- POLCAM-SR-main/POLCAM-SR/lib/+CVersion/codegen/mex/deinterlaceQuadrants/deinterlaceQuadrants_types.h
- POLCAM-SR-main/POLCAM-SR/lib/+CVersion/codegen/mex/deinterlaceQuadrants/gcGuiReport.mat
- POLCAM-SR-main/POLCAM-SR/lib/+CVersion/codegen/mex/deinterlaceQuadrants/html/
- POLCAM-SR-main/POLCAM-SR/lib/+CVersion/codegen/mex/deinterlaceQuadrants/html/report.mldatx
- POLCAM-SR-main/POLCAM-SR/lib/+CVersion/codegen/mex/deinterlaceQuadrants/indexShapeCheck.c
- POLCAM-SR-main/POLCAM-SR/lib/+CVersion/codegen/mex/deinterlaceQuadrants/indexShapeCheck.h
- POLCAM-SR-main/POLCAM-SR/lib/+CVersion/codegen/mex/deinterlaceQuadrants/interface/
- POLCAM-SR-main/POLCAM-SR/lib/+CVersion/codegen/mex/deinterlaceQuadrants/interface/_coder_deinterlaceQuadrants_api.c
- POLCAM-SR-main/POLCAM-SR/lib/+CVersion/codegen/mex/deinterlaceQuadrants/interface/_coder_deinterlaceQuadrants_api.h
- POLCAM-SR-main/POLCAM-SR/lib/+CVersion/codegen/mex/deinterlaceQuadrants/interface/_coder_deinterlaceQuadrants_info.c
- POLCAM-SR-main/POLCAM-SR/lib/+CVersion/codegen/mex/deinterlaceQuadrants/interface/_coder_deinterlaceQuadrants_info.h
- POLCAM-SR-main/POLCAM-SR/lib/+CVersion/codegen/mex/deinterlaceQuadrants/interface/_coder_deinterlaceQuadrants_mex.c
- POLCAM-SR-main/POLCAM-SR/lib/+CVersion/codegen/mex/deinterlaceQuadrants/interface/_coder_deinterlaceQuadrants_mex.h
- POLCAM-SR-main/POLCAM-SR/lib/+CVersion/codegen/mex/deinterlaceQuadrants/reshapeSizeChecks.c
- POLCAM-SR-main/POLCAM-SR/lib/+CVersion/codegen/mex/deinterlaceQuadrants/reshapeSizeChecks.h
- POLCAM-SR-main/POLCAM-SR/lib/+CVersion/codegen/mex/deinterlaceQuadrants/rt_nonfinite.c
- POLCAM-SR-main/POLCAM-SR/lib/+CVersion/codegen/mex/deinterlaceQuadrants/rt_nonfinite.h
- POLCAM-SR-main/POLCAM-SR/lib/+CVersion/codegen/mex/deinterlaceQuadrants/rtwtypes.h
- POLCAM-SR-main/POLCAM-SR/lib/+CVersion/deinterlaceQuadrants.m
- POLCAM-SR-main/POLCAM-SR/lib/+CVersion/deinterlaceQuadrants.prj
- POLCAM-SR-main/POLCAM-SR/lib/+CVersion/deinterlaceQuadrants_mex.mexw64
- POLCAM-SR-main/POLCAM-SR/lib/+CVersion/deinterlaceQuadrants_test.m
- POLCAM-SR-main/POLCAM-SR/lib/+Drift/
- POLCAM-SR-main/POLCAM-SR/lib/+Drift/correctDrift.m
- POLCAM-SR-main/POLCAM-SR/lib/+Drift/correctDriftFiducial.m
- POLCAM-SR-main/POLCAM-SR/lib/+Drift/correctDriftMMC.m
- POLCAM-SR-main/POLCAM-SR/lib/+Drift/correctDriftRCC.m
- POLCAM-SR-main/POLCAM-SR/lib/+Drift/driftCorrection.m
- POLCAM-SR-main/POLCAM-SR/lib/+Drift/simulateDriftDataset.m
- POLCAM-SR-main/POLCAM-SR/lib/+Drift/testDriftCorection_RCC_interpolation.m
- POLCAM-SR-main/POLCAM-SR/lib/+Drift/testDriftCorrection.m
- POLCAM-SR-main/POLCAM-SR/lib/+Drift/testDriftCorrection_MMC.m
- POLCAM-SR-main/POLCAM-SR/lib/+Plot/
- POLCAM-SR-main/POLCAM-SR/lib/+Plot/+AnalyseMenu/
- POLCAM-SR-main/POLCAM-SR/lib/+Plot/+AnalyseMenu/plotLocalisationRateVsTime.m
- POLCAM-SR-main/POLCAM-SR/lib/+Plot/+AnalyseMenu/plotScatter.m
- POLCAM-SR-main/POLCAM-SR/lib/+Plot/+AnalyseMenu/plotSummaryHistograms.m
- POLCAM-SR-main/POLCAM-SR/lib/+Plot/+FilteringApp/
- POLCAM-SR-main/POLCAM-SR/lib/+Plot/+FilteringApp/plot1DHistogram.m
- POLCAM-SR-main/POLCAM-SR/lib/+Plot/+FilteringApp/plot2DHistogram.m
- POLCAM-SR-main/POLCAM-SR/lib/+Plot/+FilteringApp/plotScatterPlot.m
- POLCAM-SR-main/POLCAM-SR/lib/+Plot/CMYcolourWheel.m
- POLCAM-SR-main/POLCAM-SR/lib/+Plot/generateRodPlot.m
- POLCAM-SR-main/POLCAM-SR/lib/+Plot/generateRodPlotHS.m
- POLCAM-SR-main/POLCAM-SR/lib/+Plot/generateRodPlotHSV.m
- POLCAM-SR-main/POLCAM-SR/lib/+Plot/generateSMLMimage.m
- POLCAM-SR-main/POLCAM-SR/lib/+Plot/generateSMLMimage_widthAndIntensity.m
- POLCAM-SR-main/POLCAM-SR/lib/+Plot/plotPolarHistROI.m
- POLCAM-SR-main/POLCAM-SR/lib/+Plot/plotScatterAngleGaus.m
- POLCAM-SR-main/POLCAM-SR/lib/+Plot/plotScatterBkgnd.m
- POLCAM-SR-main/POLCAM-SR/lib/+Plot/plotScatterComboDoLPsPhotons.m
- POLCAM-SR-main/POLCAM-SR/lib/+Plot/plotScatterHS.m
- POLCAM-SR-main/POLCAM-SR/lib/+Plot/plotScatterHSV.m
- POLCAM-SR-main/POLCAM-SR/lib/+Plot/plotScatterRotation.m
- POLCAM-SR-main/POLCAM-SR/lib/+Plot/plotScatterSigmaRatio.m
- POLCAM-SR-main/POLCAM-SR/lib/+Postprocessing/
- POLCAM-SR-main/POLCAM-SR/lib/+Postprocessing/+Clustering/
- POLCAM-SR-main/POLCAM-SR/lib/+Postprocessing/+Clustering/cluster_dbscan.m
- POLCAM-SR-main/POLCAM-SR/lib/+Postprocessing/+Temporal/
- POLCAM-SR-main/POLCAM-SR/lib/+Postprocessing/+Temporal/groupLocalisations.m
- POLCAM-SR-main/POLCAM-SR/lib/+Postprocessing/+Temporal/temporalGrouping.m
- POLCAM-SR-main/POLCAM-SR/lib/+Postprocessing/+Temporal/temporalLinking.m
- POLCAM-SR-main/POLCAM-SR/lib/+Postprocessing/+Temporal/test/
- POLCAM-SR-main/POLCAM-SR/lib/+Postprocessing/+Temporal/test/simulateTemporallyGroupedPoint.m
- POLCAM-SR-main/POLCAM-SR/lib/+Postprocessing/+Temporal/test/test.m
- POLCAM-SR-main/POLCAM-SR/lib/+Utils/
- POLCAM-SR-main/POLCAM-SR/lib/+Utils/+Colormaps/
- POLCAM-SR-main/POLCAM-SR/lib/+Utils/+Colormaps/+cmocean/
- POLCAM-SR-main/POLCAM-SR/lib/+Utils/+Colormaps/+cmocean/LICENSE
- POLCAM-SR-main/POLCAM-SR/lib/+Utils/+Colormaps/+cmocean/cmocean.m
- POLCAM-SR-main/POLCAM-SR/lib/+Utils/+Colormaps/+cmocean/cmocean_documentation.m
- POLCAM-SR-main/POLCAM-SR/lib/+Utils/getAverageIntensityProjectionFromPath.m
- POLCAM-SR-main/POLCAM-SR/lib/+Utils/getMaximumIntensityProjectionFromPath.m
- POLCAM-SR-main/POLCAM-SR/lib/+Utils/getMinimumIntensityProjectionFromPath.m
- POLCAM-SR-main/POLCAM-SR/lib/+Utils/getOrderedImageFilelist_MicroManager.m
- POLCAM-SR-main/POLCAM-SR/lib/+Utils/getOrderedImageFilelist_ThorCam.m
- POLCAM-SR-main/POLCAM-SR/lib/+Utils/getSumIntensityProjectionFromPath.m
- POLCAM-SR-main/POLCAM-SR/lib/+Utils/readJsonFile.m
- POLCAM-SR-main/POLCAM-SR/lib/+Utils/readTiffStack.m
- POLCAM-SR-main/POLCAM-SR/lib/+Utils/sortFilesAscending.m
- POLCAM-SR-main/POLCAM-SR/lib/+Utils/writeJsonFile.m
- POLCAM-SR-main/POLCAM-SR/lib/+Utils/writeTifStack.m
- POLCAM-SR-main/POLCAM-SR/lib/Camera.m
- POLCAM-SR-main/POLCAM-SR/lib/Microscope.m
- POLCAM-SR-main/POLCAM-SR/lib/Process.m
- POLCAM-SR-main/POLCAM-SR/lib/dev/
- POLCAM-SR-main/POLCAM-SR/lib/dev/test_uManager_ordered_filelist.m
- POLCAM-SR-main/POLCAM-SR/plugins/
- POLCAM-SR-main/POLCAM-SR/plugins/Plugin_Tracking/
- POLCAM-SR-main/POLCAM-SR/plugins/Plugin_Tracking/Plugin_Tracking.mlapp
- POLCAM-SR-main/POLCAM-SR/plugins/Plugin_batchProcessing.mlapp
- POLCAM-SR-main/README.md
