# Supplementary material for: POLCAM: instant molecular orientation microscopy for the life sciences
Source: Nat Methods. 2024 Oct 7;21(10):1873–83. doi: 10.1038/s41592-024-02382-8 (PMC11466833; doi:10.1038/s41592-024-02382-8)
Supplement: Supplementary file 11 — MATLAB application for processing single-molecule polarization camera images (https://github.com/ezrabru/POLCAM-SR). [file 41592_2024_2382_MOESM11_ESM.zip › POLCAM-SR-main/POLCAM-SR/docs/default settings/defaultSettings.json]

{
  "localisationSettings": {
    "Calibration": {
      "pixDependent": false,
      "offset": 100,
      "gain": 0.42
    },
    "BkgndEstimation": {
      "method": "None",
      "kernel": 1
    },
    "SetupParams": {
      "NA": 1.42,
      "RI": 1.518,
      "QE": 0.7,
      "camPixSize_um": 3.45,
      "totalMagnification": 60
    },
    "ChannelInterp": {
      "mosaicUnit": "[-45 0; 90 45]",
      "method": "Interpolation (cubic spline, recommended)"
    },
    "Localisation": {
      "DoGsigma1": 2,
      "DoGsigma2": 5,
      "DoGthresh": 5,
      "fittingAlgorithm": "Rotated asymmetric Gaussian (recommended)",
      "w_xy": 7,
      "w_phi": 3,
      "w_theta": 7,
      "parallelProc": true
    }
  },
  "filteringSettings": {
    "frame_min": 0,
    "frame_max": "Inf",
    "x_min": 0,
    "x_max": "Inf",
    "y_min": 0,
    "y_max": "Inf",
    "phi_min": -90,
    "phi_max": 90,
    "theta_min": 0,
    "theta_max": 90,
    "avgDoLP_min": 0,
    "avgDoLP_max": 1,
    "netDoLP_min": 0,
    "netDoLP_max": 1,
    "photons_min": 500,
    "photons_max": "Inf",
    "bkgnd_min": "-Inf",
    "bkgnd_max": "Inf",
    "sigmax_min": 0,
    "sigmax_max": "Inf",
    "sigmay_min": 0,
    "sigmay_max": "Inf",
    "uncertainty_xy_min": 0,
    "uncertainty_xy_max": "Inf",
    "framesBound_min": 1,
    "framesBound_max": "Inf",
    "clusterId_min": "-Inf",
    "clusterId_max": "Inf"
  }
}
