# Supplementary material for: POLCAM: instant molecular orientation microscopy for the life sciences
Source: Nat Methods. 2024 Oct 7;21(10):1873–83. doi: 10.1038/s41592-024-02382-8 (PMC11466833; doi:10.1038/s41592-024-02382-8)
Supplement: Supplementary file 11 — MATLAB application for processing single-molecule polarization camera images (https://github.com/ezrabru/POLCAM-SR). [file 41592_2024_2382_MOESM11_ESM.zip › POLCAM-SR-main/POLCAM-SR/lib/+CVersion/codegen/lib/deinterlaceQuadrants/_clang-format]

BasedOnStyle: LLVM
Language: Cpp
IndentWidth: 2
ColumnLimit: 80
AllowShortBlocksOnASingleLine: false
AllowShortCaseLabelsOnASingleLine: false
AllowShortFunctionsOnASingleLine: None
AllowShortIfStatementsOnASingleLine: false
AllowShortLoopsOnASingleLine: false
MaxEmptyLinesToKeep: 1
NamespaceIndentation: None
CommentPragmas: '^(Return Type|Arguments)\s*'
DeriveLineEnding : true
BreakBeforeBraces: Custom
BraceWrapping:
  AfterClass: false
  AfterControlStatement: false
  AfterEnum: true
  AfterFunction: true
  AfterNamespace: false
  AfterStruct: false
  AfterUnion: false
  AfterExternBlock: false
  BeforeCatch: false
  BeforeElse: false
  SplitEmptyFunction: true
  SplitEmptyRecord: true
