# Supplementary material for: POLCAM: instant molecular orientation microscopy for the life sciences
Source: Nat Methods. 2024 Oct 7;21(10):1873–83. doi: 10.1038/s41592-024-02382-8 (PMC11466833; doi:10.1038/s41592-024-02382-8)
Supplement: Supplementary file 11 — MATLAB application for processing single-molecule polarization camera images (https://github.com/ezrabru/POLCAM-SR). [file 41592_2024_2382_MOESM11_ESM.zip › POLCAM-SR-main/POLCAM-SR/lib/+CVersion/codegen/lib/deinterlaceQuadrants/deinterlaceQuadrants_emxAPI.c]

/*
 * Academic License - for use in teaching, academic research, and meeting
 * course requirements at degree granting institutions only.  Not for
 * government, commercial, or other organizational use.
 *
 * deinterlaceQuadrants_emxAPI.c
 *
 * Code generation for function 'deinterlaceQuadrants_emxAPI'
 *
 */

/* Include files */
#include "deinterlaceQuadrants_emxAPI.h"
#include "deinterlaceQuadrants_emxutil.h"
#include "deinterlaceQuadrants_types.h"
#include <stdlib.h>

/* Function Definitions */
emxArray_real_T *emxCreateND_real_T(int numDimensions, const int *size)
{
  emxArray_real_T *emx;
  int i;
  int numEl;
  emxInit_real_T(&emx, numDimensions);
  numEl = 1;
  for (i = 0; i < numDimensions; i++) {
    numEl *= size[i];
    emx->size[i] = size[i];
  }
  emx->data = (double *)calloc((unsigned int)numEl, sizeof(double));
  emx->numDimensions = numDimensions;
  emx->allocatedSize = numEl;
  return emx;
}

emxArray_real_T *emxCreateWrapperND_real_T(double *data, int numDimensions,
                                           const int *size)
{
  emxArray_real_T *emx;
  int i;
  int numEl;
  emxInit_real_T(&emx, numDimensions);
  numEl = 1;
  for (i = 0; i < numDimensions; i++) {
    numEl *= size[i];
    emx->size[i] = size[i];
  }
  emx->data = data;
  emx->numDimensions = numDimensions;
  emx->allocatedSize = numEl;
  emx->canFreeData = false;
  return emx;
}

emxArray_real_T *emxCreateWrapper_real_T(double *data, int rows, int cols)
{
  emxArray_real_T *emx;
  emxInit_real_T(&emx, 2);
  emx->size[0] = rows;
  emx->size[1] = cols;
  emx->data = data;
  emx->numDimensions = 2;
  emx->allocatedSize = rows * cols;
  emx->canFreeData = false;
  return emx;
}

emxArray_real_T *emxCreate_real_T(int rows, int cols)
{
  emxArray_real_T *emx;
  int numEl;
  emxInit_real_T(&emx, 2);
  emx->size[0] = rows;
  numEl = rows * cols;
  emx->size[1] = cols;
  emx->data = (double *)calloc((unsigned int)numEl, sizeof(double));
  emx->numDimensions = 2;
  emx->allocatedSize = numEl;
  return emx;
}

void emxDestroyArray_real_T(emxArray_real_T *emxArray)
{
  emxFree_real_T(&emxArray);
}

void emxInitArray_real_T(emxArray_real_T **pEmxArray, int numDimensions)
{
  emxInit_real_T(pEmxArray, numDimensions);
}

/* End of code generation (deinterlaceQuadrants_emxAPI.c) */
