# Supplementary material for: POLCAM: instant molecular orientation microscopy for the life sciences
Source: Nat Methods. 2024 Oct 7;21(10):1873–83. doi: 10.1038/s41592-024-02382-8 (PMC11466833; doi:10.1038/s41592-024-02382-8)
Supplement: Supplementary file 11 — MATLAB application for processing single-molecule polarization camera images (https://github.com/ezrabru/POLCAM-SR). [file 41592_2024_2382_MOESM11_ESM.zip › POLCAM-SR-main/POLCAM-SR/lib/+CVersion/codegen/lib/deinterlaceQuadrants/deinterlaceQuadrants_emxAPI.h]

/*
 * Academic License - for use in teaching, academic research, and meeting
 * course requirements at degree granting institutions only.  Not for
 * government, commercial, or other organizational use.
 *
 * deinterlaceQuadrants_emxAPI.h
 *
 * Code generation for function 'deinterlaceQuadrants_emxAPI'
 *
 */

#ifndef DEINTERLACEQUADRANTS_EMXAPI_H
#define DEINTERLACEQUADRANTS_EMXAPI_H

/* Include files */
#include "deinterlaceQuadrants_types.h"
#include "rtwtypes.h"
#include <stddef.h>
#include <stdlib.h>

#ifdef __cplusplus
extern "C" {
#endif

/* Function Declarations */
extern emxArray_real_T *emxCreateND_real_T(int numDimensions, const int *size);

extern emxArray_real_T *
emxCreateWrapperND_real_T(double *data, int numDimensions, const int *size);

extern emxArray_real_T *emxCreateWrapper_real_T(double *data, int rows,
                                                int cols);

extern emxArray_real_T *emxCreate_real_T(int rows, int cols);

extern void emxDestroyArray_real_T(emxArray_real_T *emxArray);

extern void emxInitArray_real_T(emxArray_real_T **pEmxArray, int numDimensions);

#ifdef __cplusplus
}
#endif

#endif
/* End of code generation (deinterlaceQuadrants_emxAPI.h) */
