# Supplementary material for: POLCAM: instant molecular orientation microscopy for the life sciences
Source: Nat Methods. 2024 Oct 7;21(10):1873–83. doi: 10.1038/s41592-024-02382-8 (PMC11466833; doi:10.1038/s41592-024-02382-8)
Supplement: Supplementary file 11 — MATLAB application for processing single-molecule polarization camera images (https://github.com/ezrabru/POLCAM-SR). [file 41592_2024_2382_MOESM11_ESM.zip › POLCAM-SR-main/POLCAM-SR/lib/+CVersion/codegen/lib/deinterlaceQuadrants/deinterlaceQuadrants_rtw.bat]

@echo off

set skipSetupArg=%2
if "%skipSetupArg%" NEQ "skip_setup_msvc" (
call "setup_msvc.bat"
)

cd .

if "%1"=="" (nmake  -f deinterlaceQuadrants_rtw.mk all) else (nmake  -f deinterlaceQuadrants_rtw.mk %1)
@if errorlevel 1 goto error_exit

exit /B 0

:error_exit
echo The make command returned an error of %errorlevel%
exit /B 1
