# Supplementary material for: POLCAM: instant molecular orientation microscopy for the life sciences
Source: Nat Methods. 2024 Oct 7;21(10):1873–83. doi: 10.1038/s41592-024-02382-8 (PMC11466833; doi:10.1038/s41592-024-02382-8)
Supplement: Supplementary file 11 — MATLAB application for processing single-molecule polarization camera images (https://github.com/ezrabru/POLCAM-SR). [file 41592_2024_2382_MOESM11_ESM.zip › POLCAM-SR-main/POLCAM-SR/lib/+CVersion/codegen/lib/deinterlaceQuadrants/deinterlaceQuadrants_types.h]

/*
 * Academic License - for use in teaching, academic research, and meeting
 * course requirements at degree granting institutions only.  Not for
 * government, commercial, or other organizational use.
 *
 * deinterlaceQuadrants_types.h
 *
 * Code generation for function 'deinterlaceQuadrants'
 *
 */

#ifndef DEINTERLACEQUADRANTS_TYPES_H
#define DEINTERLACEQUADRANTS_TYPES_H

/* Include files */
#include "rtwtypes.h"

/* Type Definitions */
#ifndef struct_emxArray_real_T
#define struct_emxArray_real_T
struct emxArray_real_T {
  double *data;
  int *size;
  int allocatedSize;
  int numDimensions;
  boolean_T canFreeData;
};
#endif /* struct_emxArray_real_T */
#ifndef typedef_emxArray_real_T
#define typedef_emxArray_real_T
typedef struct emxArray_real_T emxArray_real_T;
#endif /* typedef_emxArray_real_T */

#ifndef struct_emxArray_int32_T
#define struct_emxArray_int32_T
struct emxArray_int32_T {
  int *data;
  int *size;
  int allocatedSize;
  int numDimensions;
  boolean_T canFreeData;
};
#endif /* struct_emxArray_int32_T */
#ifndef typedef_emxArray_int32_T
#define typedef_emxArray_int32_T
typedef struct emxArray_int32_T emxArray_int32_T;
#endif /* typedef_emxArray_int32_T */

#endif
/* End of code generation (deinterlaceQuadrants_types.h) */
