# Supplementary material for: POLCAM: instant molecular orientation microscopy for the life sciences
Source: Nat Methods. 2024 Oct 7;21(10):1873–83. doi: 10.1038/s41592-024-02382-8 (PMC11466833; doi:10.1038/s41592-024-02382-8)
Supplement: Supplementary file 11 — MATLAB application for processing single-molecule polarization camera images (https://github.com/ezrabru/POLCAM-SR). [file 41592_2024_2382_MOESM11_ESM.zip › POLCAM-SR-main/POLCAM-SR/lib/+CVersion/codegen/lib/deinterlaceQuadrants/examples/main.h]

/*
 * Academic License - for use in teaching, academic research, and meeting
 * course requirements at degree granting institutions only.  Not for
 * government, commercial, or other organizational use.
 *
 * main.h
 *
 * Code generation for function 'main'
 *
 */

/*************************************************************************/
/* This automatically generated example C main file shows how to call    */
/* entry-point functions that MATLAB Coder generated. You must customize */
/* this file for your application. Do not modify this file directly.     */
/* Instead, make a copy of this file, modify it, and integrate it into   */
/* your development environment.                                         */
/*                                                                       */
/* This file initializes entry-point function arguments to a default     */
/* size and value before calling the entry-point functions. It does      */
/* not store or use any values returned from the entry-point functions.  */
/* If necessary, it does pre-allocate memory for returned values.        */
/* You can use this file as a starting point for a main function that    */
/* you can deploy in your application.                                   */
/*                                                                       */
/* After you copy the file, and before you deploy it, you must make the  */
/* following changes:                                                    */
/* * For variable-size function arguments, change the example sizes to   */
/* the sizes that your application requires.                             */
/* * Change the example values of function arguments to the values that  */
/* your application requires.                                            */
/* * If the entry-point functions return values, store these values or   */
/* otherwise use them as required by your application.                   */
/*                                                                       */
/*************************************************************************/

#ifndef MAIN_H
#define MAIN_H

/* Include files */
#include "rtwtypes.h"
#include <stddef.h>
#include <stdlib.h>

#ifdef __cplusplus
extern "C" {
#endif

/* Function Declarations */
extern int main(int argc, char **argv);

#ifdef __cplusplus
}
#endif

#endif
/* End of code generation (main.h) */
