# Supplementary material for: POLCAM: instant molecular orientation microscopy for the life sciences
Source: Nat Methods. 2024 Oct 7;21(10):1873–83. doi: 10.1038/s41592-024-02382-8 (PMC11466833; doi:10.1038/s41592-024-02382-8)
Supplement: Supplementary file 11 — MATLAB application for processing single-molecule polarization camera images (https://github.com/ezrabru/POLCAM-SR). [file 41592_2024_2382_MOESM11_ESM.zip › POLCAM-SR-main/POLCAM-SR/lib/+CVersion/codegen/lib/deinterlaceQuadrants/interface/_coder_deinterlaceQuadrants_mex.h]

/*
 * Academic License - for use in teaching, academic research, and meeting
 * course requirements at degree granting institutions only.  Not for
 * government, commercial, or other organizational use.
 *
 * _coder_deinterlaceQuadrants_mex.h
 *
 * Code generation for function 'deinterlaceQuadrants'
 *
 */

#ifndef _CODER_DEINTERLACEQUADRANTS_MEX_H
#define _CODER_DEINTERLACEQUADRANTS_MEX_H

/* Include files */
#include "emlrt.h"
#include "mex.h"
#include "tmwtypes.h"

#ifdef __cplusplus
extern "C" {
#endif

/* Function Declarations */
MEXFUNCTION_LINKAGE void mexFunction(int32_T nlhs, mxArray *plhs[],
                                     int32_T nrhs, const mxArray *prhs[]);

emlrtCTX mexFunctionCreateRootTLS(void);

void unsafe_deinterlaceQuadrants_mexFunction(int32_T nlhs, mxArray *plhs[4],
                                             int32_T nrhs,
                                             const mxArray *prhs[5]);

#ifdef __cplusplus
}
#endif

#endif
/* End of code generation (_coder_deinterlaceQuadrants_mex.h) */
