# Supplementary material for: POLCAM: instant molecular orientation microscopy for the life sciences
Source: Nat Methods. 2024 Oct 7;21(10):1873–83. doi: 10.1038/s41592-024-02382-8 (PMC11466833; doi:10.1038/s41592-024-02382-8)
Supplement: Supplementary file 11 — MATLAB application for processing single-molecule polarization camera images (https://github.com/ezrabru/POLCAM-SR). [file 41592_2024_2382_MOESM11_ESM.zip › POLCAM-SR-main/POLCAM-SR/lib/+CVersion/codegen/lib/deinterlaceQuadrants/rtwtypes.h]

/*
 * Academic License - for use in teaching, academic research, and meeting
 * course requirements at degree granting institutions only.  Not for
 * government, commercial, or other organizational use.
 *
 * rtwtypes.h
 *
 * Code generation for function 'deinterlaceQuadrants'
 *
 */

#ifndef RTWTYPES_H
#define RTWTYPES_H

/*=======================================================================*
 * Fixed width word size data types:                                     *
 *   int64_T                      - signed 64 bit integers               *
 *   uint64_T                     - unsigned 64 bit integers             *
 *=======================================================================*/

#if defined(__APPLE__)
#ifndef INT64_T
#define INT64_T long
#define FMT64 "l"
#if defined(__LP64__) && !defined(INT_TYPE_64_IS_LONG)
#define INT_TYPE_64_IS_LONG
#endif
#endif
#endif

#if defined(__APPLE__)
#ifndef UINT64_T
#define UINT64_T unsigned long
#define FMT64 "l"
#if defined(__LP64__) && !defined(INT_TYPE_64_IS_LONG)
#define INT_TYPE_64_IS_LONG
#endif
#endif
#endif

/* Include files */
#include "tmwtypes.h"

#endif
/* End of code generation (rtwtypes.h) */
