# Supplementary material for: POLCAM: instant molecular orientation microscopy for the life sciences
Source: Nat Methods. 2024 Oct 7;21(10):1873–83. doi: 10.1038/s41592-024-02382-8 (PMC11466833; doi:10.1038/s41592-024-02382-8)
Supplement: Supplementary file 11 — MATLAB application for processing single-molecule polarization camera images (https://github.com/ezrabru/POLCAM-SR). [file 41592_2024_2382_MOESM11_ESM.zip › POLCAM-SR-main/POLCAM-SR/lib/+CVersion/codegen/mex/deinterlaceQuadrants/SetEnv.bat]

set PATH=C:\Program Files (x86)\Microsoft Visual Studio\2019\Community\VC\Tools\MSVC\14.28.29333\bin\HostX64\x64\;C:\Program Files (x86)\Microsoft Visual Studio\2019\Community\Common7\IDE\VC\vcpackages;C:\Program Files (x86)\Microsoft Visual Studio\2019\Community\Common7\IDE;C:\Program Files (x86)\Microsoft Visual Studio\2019\Community\Common7\Tools;C:\Program Files (x86)\Windows Kits\10\\Bin\10.0.18362.0\x64;C:\Program Files (x86)\Windows Kits\10\\Bin\10.0.18362.0\x86;C:\Program Files (x86)\Windows Kits\10\\Bin\x64;C:\Program Files (x86)\Windows Kits\10\\Bin\x86;;%MATLAB_BIN%;%PATH%
set INCLUDE=C:\Program Files (x86)\Microsoft Visual Studio\2019\Community\VC\Tools\MSVC\14.28.29333\include;C:\Program Files (x86)\Microsoft Visual Studio\2019\Community\VC\Tools\MSVC\14.28.29333\atlmfc\include;C:\Program Files (x86)\Windows Kits\10\\include\10.0.18362.0\ucrt;C:\Program Files (x86)\Windows Kits\10\\include\10.0.18362.0\shared;C:\Program Files (x86)\Windows Kits\10\\include\10.0.18362.0\um;C:\Program Files (x86)\Windows Kits\10\\include\10.0.18362.0\winrt;C:\Program Files\MATLAB\R2021b\extern\include;%INCLUDE%
set LIB=C:\Program Files (x86)\Microsoft Visual Studio\2019\Community\VC\Tools\MSVC\14.28.29333\lib\x64;C:\Program Files (x86)\Microsoft Visual Studio\2019\Community\VC\Tools\MSVC\14.28.29333\atlmfc\lib\x64;C:\Program Files (x86)\Windows Kits\10\\Lib\10.0.18362.0\ucrt\x64;C:\Program Files (x86)\Windows Kits\10\\lib\10.0.18362.0\um\x64;C:\Program Files\MATLAB\R2021b\lib\win64;%LIB%
set LIBPATH=C:\Program Files (x86)\Microsoft Visual Studio\2019\Community\VC\Tools\MSVC\14.28.29333\lib\x64;C:\Program Files (x86)\Microsoft Visual Studio\2019\Community\VC\Tools\MSVC\14.28.29333\atlmfc\lib\x64;%LIBPATH%
