# Supplementary material for: POLCAM: instant molecular orientation microscopy for the life sciences
Source: Nat Methods. 2024 Oct 7;21(10):1873–83. doi: 10.1038/s41592-024-02382-8 (PMC11466833; doi:10.1038/s41592-024-02382-8)
Supplement: Supplementary file 11 — MATLAB application for processing single-molecule polarization camera images (https://github.com/ezrabru/POLCAM-SR). [file 41592_2024_2382_MOESM11_ESM.zip › POLCAM-SR-main/POLCAM-SR/lib/+CVersion/codegen/mex/deinterlaceQuadrants/build/win64/buildLog.log]

[1/13] cl /c /Zc:__cplusplus /Zp8 /GR /W3 /EHs /nologo /MD /D_CRT_SECURE_NO_DEPRECATE /D_SCL_SECURE_NO_DEPRECATE /D_SECURE_SCL=0   /DMATLAB_MEX_FILE  /DMATLAB_MEX_FILE /O2 /Oy- /DNDEBUG /fp:strict /source-charset:utf-8 /I "." /I "C:\Users\ezrab\Desktop\20220307_0950_PolCamSMOLMAppOO\polCAM\lib\+CVersion" /I ".\interface" /I "C:\Program Files\MATLAB\R2021b\extern\include" /I "." -DMODEL=deinterlaceQuadrants_mex   deinterlaceQuadrants_data.c /Fobuild\win64\deinterlaceQuadrants_data.obj
deinterlaceQuadrants_data.c
[2/13] cl /c /Zc:__cplusplus /Zp8 /GR /W3 /EHs /nologo /MD /D_CRT_SECURE_NO_DEPRECATE /D_SCL_SECURE_NO_DEPRECATE /D_SECURE_SCL=0   /DMATLAB_MEX_FILE  /DMATLAB_MEX_FILE /O2 /Oy- /DNDEBUG /fp:strict /source-charset:utf-8 /I "." /I "C:\Users\ezrab\Desktop\20220307_0950_PolCamSMOLMAppOO\polCAM\lib\+CVersion" /I ".\interface" /I "C:\Program Files\MATLAB\R2021b\extern\include" /I "." -DMODEL=deinterlaceQuadrants_mex   indexShapeCheck.c /Fobuild\win64\indexShapeCheck.obj
indexShapeCheck.c
[3/13] cl /c /Zc:__cplusplus /Zp8 /GR /W3 /EHs /nologo /MD /D_CRT_SECURE_NO_DEPRECATE /D_SCL_SECURE_NO_DEPRECATE /D_SECURE_SCL=0   /DMATLAB_MEX_FILE  /DMATLAB_MEX_FILE /O2 /Oy- /DNDEBUG /fp:strict /source-charset:utf-8 /I "." /I "C:\Users\ezrab\Desktop\20220307_0950_PolCamSMOLMAppOO\polCAM\lib\+CVersion" /I ".\interface" /I "C:\Program Files\MATLAB\R2021b\extern\include" /I "." -DMODEL=deinterlaceQuadrants_mex   rt_nonfinite.c /Fobuild\win64\rt_nonfinite.obj
rt_nonfinite.c
[4/13] cl /c /Zc:__cplusplus /Zp8 /GR /W3 /EHs /nologo /MD /D_CRT_SECURE_NO_DEPRECATE /D_SCL_SECURE_NO_DEPRECATE /D_SECURE_SCL=0   /DMATLAB_MEX_FILE  /DMATLAB_MEX_FILE /O2 /Oy- /DNDEBUG /fp:strict /source-charset:utf-8 /I "." /I "C:\Users\ezrab\Desktop\20220307_0950_PolCamSMOLMAppOO\polCAM\lib\+CVersion" /I ".\interface" /I "C:\Program Files\MATLAB\R2021b\extern\include" /I "." -DMODEL=deinterlaceQuadrants_mex   deinterlaceQuadrants_terminate.c /Fobuild\win64\deinterlaceQuadrants_terminate.obj
deinterlaceQuadrants_terminate.c
[5/13] cl /c /Zc:__cplusplus /Zp8 /GR /W3 /EHs /nologo /MD /D_CRT_SECURE_NO_DEPRECATE /D_SCL_SECURE_NO_DEPRECATE /D_SECURE_SCL=0   /DMATLAB_MEX_FILE  /DMATLAB_MEX_FILE /O2 /Oy- /DNDEBUG /fp:strict /source-charset:utf-8 /I "." /I "C:\Users\ezrab\Desktop\20220307_0950_PolCamSMOLMAppOO\polCAM\lib\+CVersion" /I ".\interface" /I "C:\Program Files\MATLAB\R2021b\extern\include" /I "." -DMODEL=deinterlaceQuadrants_mex   interface\_coder_deinterlaceQuadrants_info.c /Fobuild\win64\_coder_deinterlaceQuadrants_info.obj
_coder_deinterlaceQuadrants_info.c
[6/13] cl /c /Zc:__cplusplus /Zp8 /GR /W3 /EHs /nologo /MD /D_CRT_SECURE_NO_DEPRECATE /D_SCL_SECURE_NO_DEPRECATE /D_SECURE_SCL=0   /DMATLAB_MEX_FILE  /DMATLAB_MEX_FILE /O2 /Oy- /DNDEBUG /fp:strict /source-charset:utf-8 /I "." /I "C:\Users\ezrab\Desktop\20220307_0950_PolCamSMOLMAppOO\polCAM\lib\+CVersion" /I ".\interface" /I "C:\Program Files\MATLAB\R2021b\extern\include" /I "." -DMODEL=deinterlaceQuadrants_mex   deinterlaceQuadrants_emxutil.c /Fobuild\win64\deinterlaceQuadrants_emxutil.obj
deinterlaceQuadrants_emxutil.c
[7/13] cl /c /Zc:__cplusplus /Zp8 /GR /W3 /EHs /nologo /MD /D_CRT_SECURE_NO_DEPRECATE /D_SCL_SECURE_NO_DEPRECATE /D_SECURE_SCL=0   /DMATLAB_MEX_FILE  /DMATLAB_MEX_FILE /O2 /Oy- /DNDEBUG /fp:strict /source-charset:utf-8 /I "." /I "C:\Users\ezrab\Desktop\20220307_0950_PolCamSMOLMAppOO\polCAM\lib\+CVersion" /I ".\interface" /I "C:\Program Files\MATLAB\R2021b\extern\include" /I "." -DMODEL=deinterlaceQuadrants_mex   interface\_coder_deinterlaceQuadrants_mex.c /Fobuild\win64\_coder_deinterlaceQuadrants_mex.obj
_coder_deinterlaceQuadrants_mex.c
[8/13] cl /c /Zc:__cplusplus /Zp8 /GR /W3 /EHs /nologo /MD /D_CRT_SECURE_NO_DEPRECATE /D_SCL_SECURE_NO_DEPRECATE /D_SECURE_SCL=0   /DMATLAB_MEX_FILE  /DMATLAB_MEX_FILE /O2 /Oy- /DNDEBUG /fp:strict /source-charset:utf-8 /I "." /I "C:\Users\ezrab\Desktop\20220307_0950_PolCamSMOLMAppOO\polCAM\lib\+CVersion" /I ".\interface" /I "C:\Program Files\MATLAB\R2021b\extern\include" /I "." -DMODEL=deinterlaceQuadrants_mex   deinterlaceQuadrants_initialize.c /Fobuild\win64\deinterlaceQuadrants_initialize.obj
deinterlaceQuadrants_initialize.c
[9/13] cl /c /Zc:__cplusplus /Zp8 /GR /W3 /EHs /nologo /MD /D_CRT_SECURE_NO_DEPRECATE /D_SCL_SECURE_NO_DEPRECATE /D_SECURE_SCL=0   /DMATLAB_MEX_FILE  /DMATLAB_MEX_FILE /O2 /Oy- /DNDEBUG /fp:strict /source-charset:utf-8 /I "." /I "C:\Users\ezrab\Desktop\20220307_0950_PolCamSMOLMAppOO\polCAM\lib\+CVersion" /I ".\interface" /I "C:\Program Files\MATLAB\R2021b\extern\include" /I "." -DMODEL=deinterlaceQuadrants_mex   interface\_coder_deinterlaceQuadrants_api.c /Fobuild\win64\_coder_deinterlaceQuadrants_api.obj
_coder_deinterlaceQuadrants_api.c
[10/13] cl /c /Zc:__cplusplus /Zp8 /GR /W3 /EHs /nologo /MD /D_CRT_SECURE_NO_DEPRECATE /D_SCL_SECURE_NO_DEPRECATE /D_SECURE_SCL=0   /DMATLAB_MEX_FILE  /DMATLAB_MEX_FILE /O2 /Oy- /DNDEBUG /fp:strict /source-charset:utf-8 /I "." /I "C:\Users\ezrab\Desktop\20220307_0950_PolCamSMOLMAppOO\polCAM\lib\+CVersion" /I ".\interface" /I "C:\Program Files\MATLAB\R2021b\extern\include" /I "." -DMODEL=deinterlaceQuadrants_mex   "C:\Program Files\MATLAB\R2021b\extern\version\c_mexapi_version.c" /Fobuild\win64\c_mexapi_version.obj
c_mexapi_version.c
[11/13] cl /c /Zc:__cplusplus /Zp8 /GR /W3 /EHs /nologo /MD /D_CRT_SECURE_NO_DEPRECATE /D_SCL_SECURE_NO_DEPRECATE /D_SECURE_SCL=0   /DMATLAB_MEX_FILE  /DMATLAB_MEX_FILE /O2 /Oy- /DNDEBUG /fp:strict /source-charset:utf-8 /I "." /I "C:\Users\ezrab\Desktop\20220307_0950_PolCamSMOLMAppOO\polCAM\lib\+CVersion" /I ".\interface" /I "C:\Program Files\MATLAB\R2021b\extern\include" /I "." -DMODEL=deinterlaceQuadrants_mex   reshapeSizeChecks.c /Fobuild\win64\reshapeSizeChecks.obj
reshapeSizeChecks.c
[12/13] cl /c /Zc:__cplusplus /Zp8 /GR /W3 /EHs /nologo /MD /D_CRT_SECURE_NO_DEPRECATE /D_SCL_SECURE_NO_DEPRECATE /D_SECURE_SCL=0   /DMATLAB_MEX_FILE  /DMATLAB_MEX_FILE /O2 /Oy- /DNDEBUG /fp:strict /source-charset:utf-8 /I "." /I "C:\Users\ezrab\Desktop\20220307_0950_PolCamSMOLMAppOO\polCAM\lib\+CVersion" /I ".\interface" /I "C:\Program Files\MATLAB\R2021b\extern\include" /I "." -DMODEL=deinterlaceQuadrants_mex   deinterlaceQuadrants.c /Fobuild\win64\deinterlaceQuadrants.obj
deinterlaceQuadrants.c
[13/13] link @deinterlaceQuadrants_mex.mexw64.rsp /nologo /manifest   /DLL /LIBPATH:"C:\Program Files\MATLAB\R2021b\extern\lib\win64\microsoft" libmx.lib libmex.lib libmat.lib kernel32.lib user32.lib gdi32.lib winspool.lib comdlg32.lib advapi32.lib shell32.lib ole32.lib oleaut32.lib uuid.lib odbc32.lib odbccp32.lib  /out:"deinterlaceQuadrants_mex.mexw64" libemlrt.lib libcovrt.lib libut.lib libmwmathutil.lib  /export:mexFunction /export:mexfilerequiredapiversion /export:emlrtMexFcnProperties /export:deinterlaceQuadrants /export:deinterlaceQuadrants_initialize /export:deinterlaceQuadrants_terminate /export:deinterlaceQuadrants_atexit /export:emxEnsureCapacity_int32_T /export:emxFree_int32_T /export:emxInit_int32_T /export:emxFree_real_T /export:emxInit_real_T /export:emxEnsureCapacity_real_T
   Creating library deinterlaceQuadrants_mex.lib and object deinterlaceQuadrants_mex.exp
