# Supplementary material for: POLCAM: instant molecular orientation microscopy for the life sciences
Source: Nat Methods. 2024 Oct 7;21(10):1873–83. doi: 10.1038/s41592-024-02382-8 (PMC11466833; doi:10.1038/s41592-024-02382-8)
Supplement: Supplementary file 11 — MATLAB application for processing single-molecule polarization camera images (https://github.com/ezrabru/POLCAM-SR). [file 41592_2024_2382_MOESM11_ESM.zip › POLCAM-SR-main/POLCAM-SR/lib/+CVersion/codegen/mex/deinterlaceQuadrants/compile_commands.json]

[
  {
    "directory": "C:\\Users\\ezrab\\Desktop\\20220307_0950_PolCamSMOLMAppOO\\polCAM\\lib\\+CVersion\\codegen\\mex\\deinterlaceQuadrants",
    "command": "cl /c /Zc:__cplusplus /Zp8 /GR /W3 /EHs /nologo /MD /D_CRT_SECURE_NO_DEPRECATE /D_SCL_SECURE_NO_DEPRECATE /D_SECURE_SCL=0   /DMATLAB_MEX_FILE  /DMATLAB_MEX_FILE /O2 /Oy- /DNDEBUG /fp:strict /source-charset:utf-8 /I \".\" /I \"C:\\Users\\ezrab\\Desktop\\20220307_0950_PolCamSMOLMAppOO\\polCAM\\lib\\+CVersion\" /I \".\\interface\" /I \"C:\\Program Files\\MATLAB\\R2021b\\extern\\include\" /I \".\" -DMODEL=deinterlaceQuadrants_mex   deinterlaceQuadrants_data.c /Fobuild\\win64\\deinterlaceQuadrants_data.obj",
    "file": "deinterlaceQuadrants_data.c",
    "output": "build/win64/deinterlaceQuadrants_data.obj"
  },
  {
    "directory": "C:\\Users\\ezrab\\Desktop\\20220307_0950_PolCamSMOLMAppOO\\polCAM\\lib\\+CVersion\\codegen\\mex\\deinterlaceQuadrants",
    "command": "cl /c /Zc:__cplusplus /Zp8 /GR /W3 /EHs /nologo /MD /D_CRT_SECURE_NO_DEPRECATE /D_SCL_SECURE_NO_DEPRECATE /D_SECURE_SCL=0   /DMATLAB_MEX_FILE  /DMATLAB_MEX_FILE /O2 /Oy- /DNDEBUG /fp:strict /source-charset:utf-8 /I \".\" /I \"C:\\Users\\ezrab\\Desktop\\20220307_0950_PolCamSMOLMAppOO\\polCAM\\lib\\+CVersion\" /I \".\\interface\" /I \"C:\\Program Files\\MATLAB\\R2021b\\extern\\include\" /I \".\" -DMODEL=deinterlaceQuadrants_mex   rt_nonfinite.c /Fobuild\\win64\\rt_nonfinite.obj",
    "file": "rt_nonfinite.c",
    "output": "build/win64/rt_nonfinite.obj"
  },
  {
    "directory": "C:\\Users\\ezrab\\Desktop\\20220307_0950_PolCamSMOLMAppOO\\polCAM\\lib\\+CVersion\\codegen\\mex\\deinterlaceQuadrants",
    "command": "cl /c /Zc:__cplusplus /Zp8 /GR /W3 /EHs /nologo /MD /D_CRT_SECURE_NO_DEPRECATE /D_SCL_SECURE_NO_DEPRECATE /D_SECURE_SCL=0   /DMATLAB_MEX_FILE  /DMATLAB_MEX_FILE /O2 /Oy- /DNDEBUG /fp:strict /source-charset:utf-8 /I \".\" /I \"C:\\Users\\ezrab\\Desktop\\20220307_0950_PolCamSMOLMAppOO\\polCAM\\lib\\+CVersion\" /I \".\\interface\" /I \"C:\\Program Files\\MATLAB\\R2021b\\extern\\include\" /I \".\" -DMODEL=deinterlaceQuadrants_mex   deinterlaceQuadrants_initialize.c /Fobuild\\win64\\deinterlaceQuadrants_initialize.obj",
    "file": "deinterlaceQuadrants_initialize.c",
    "output": "build/win64/deinterlaceQuadrants_initialize.obj"
  },
  {
    "directory": "C:\\Users\\ezrab\\Desktop\\20220307_0950_PolCamSMOLMAppOO\\polCAM\\lib\\+CVersion\\codegen\\mex\\deinterlaceQuadrants",
    "command": "cl /c /Zc:__cplusplus /Zp8 /GR /W3 /EHs /nologo /MD /D_CRT_SECURE_NO_DEPRECATE /D_SCL_SECURE_NO_DEPRECATE /D_SECURE_SCL=0   /DMATLAB_MEX_FILE  /DMATLAB_MEX_FILE /O2 /Oy- /DNDEBUG /fp:strict /source-charset:utf-8 /I \".\" /I \"C:\\Users\\ezrab\\Desktop\\20220307_0950_PolCamSMOLMAppOO\\polCAM\\lib\\+CVersion\" /I \".\\interface\" /I \"C:\\Program Files\\MATLAB\\R2021b\\extern\\include\" /I \".\" -DMODEL=deinterlaceQuadrants_mex   deinterlaceQuadrants_terminate.c /Fobuild\\win64\\deinterlaceQuadrants_terminate.obj",
    "file": "deinterlaceQuadrants_terminate.c",
    "output": "build/win64/deinterlaceQuadrants_terminate.obj"
  },
  {
    "directory": "C:\\Users\\ezrab\\Desktop\\20220307_0950_PolCamSMOLMAppOO\\polCAM\\lib\\+CVersion\\codegen\\mex\\deinterlaceQuadrants",
    "command": "cl /c /Zc:__cplusplus /Zp8 /GR /W3 /EHs /nologo /MD /D_CRT_SECURE_NO_DEPRECATE /D_SCL_SECURE_NO_DEPRECATE /D_SECURE_SCL=0   /DMATLAB_MEX_FILE  /DMATLAB_MEX_FILE /O2 /Oy- /DNDEBUG /fp:strict /source-charset:utf-8 /I \".\" /I \"C:\\Users\\ezrab\\Desktop\\20220307_0950_PolCamSMOLMAppOO\\polCAM\\lib\\+CVersion\" /I \".\\interface\" /I \"C:\\Program Files\\MATLAB\\R2021b\\extern\\include\" /I \".\" -DMODEL=deinterlaceQuadrants_mex   deinterlaceQuadrants.c /Fobuild\\win64\\deinterlaceQuadrants.obj",
    "file": "deinterlaceQuadrants.c",
    "output": "build/win64/deinterlaceQuadrants.obj"
  },
  {
    "directory": "C:\\Users\\ezrab\\Desktop\\20220307_0950_PolCamSMOLMAppOO\\polCAM\\lib\\+CVersion\\codegen\\mex\\deinterlaceQuadrants",
    "command": "cl /c /Zc:__cplusplus /Zp8 /GR /W3 /EHs /nologo /MD /D_CRT_SECURE_NO_DEPRECATE /D_SCL_SECURE_NO_DEPRECATE /D_SECURE_SCL=0   /DMATLAB_MEX_FILE  /DMATLAB_MEX_FILE /O2 /Oy- /DNDEBUG /fp:strict /source-charset:utf-8 /I \".\" /I \"C:\\Users\\ezrab\\Desktop\\20220307_0950_PolCamSMOLMAppOO\\polCAM\\lib\\+CVersion\" /I \".\\interface\" /I \"C:\\Program Files\\MATLAB\\R2021b\\extern\\include\" /I \".\" -DMODEL=deinterlaceQuadrants_mex   indexShapeCheck.c /Fobuild\\win64\\indexShapeCheck.obj",
    "file": "indexShapeCheck.c",
    "output": "build/win64/indexShapeCheck.obj"
  },
  {
    "directory": "C:\\Users\\ezrab\\Desktop\\20220307_0950_PolCamSMOLMAppOO\\polCAM\\lib\\+CVersion\\codegen\\mex\\deinterlaceQuadrants",
    "command": "cl /c /Zc:__cplusplus /Zp8 /GR /W3 /EHs /nologo /MD /D_CRT_SECURE_NO_DEPRECATE /D_SCL_SECURE_NO_DEPRECATE /D_SECURE_SCL=0   /DMATLAB_MEX_FILE  /DMATLAB_MEX_FILE /O2 /Oy- /DNDEBUG /fp:strict /source-charset:utf-8 /I \".\" /I \"C:\\Users\\ezrab\\Desktop\\20220307_0950_PolCamSMOLMAppOO\\polCAM\\lib\\+CVersion\" /I \".\\interface\" /I \"C:\\Program Files\\MATLAB\\R2021b\\extern\\include\" /I \".\" -DMODEL=deinterlaceQuadrants_mex   reshapeSizeChecks.c /Fobuild\\win64\\reshapeSizeChecks.obj",
    "file": "reshapeSizeChecks.c",
    "output": "build/win64/reshapeSizeChecks.obj"
  },
  {
    "directory": "C:\\Users\\ezrab\\Desktop\\20220307_0950_PolCamSMOLMAppOO\\polCAM\\lib\\+CVersion\\codegen\\mex\\deinterlaceQuadrants",
    "command": "cl /c /Zc:__cplusplus /Zp8 /GR /W3 /EHs /nologo /MD /D_CRT_SECURE_NO_DEPRECATE /D_SCL_SECURE_NO_DEPRECATE /D_SECURE_SCL=0   /DMATLAB_MEX_FILE  /DMATLAB_MEX_FILE /O2 /Oy- /DNDEBUG /fp:strict /source-charset:utf-8 /I \".\" /I \"C:\\Users\\ezrab\\Desktop\\20220307_0950_PolCamSMOLMAppOO\\polCAM\\lib\\+CVersion\" /I \".\\interface\" /I \"C:\\Program Files\\MATLAB\\R2021b\\extern\\include\" /I \".\" -DMODEL=deinterlaceQuadrants_mex   interface\\_coder_deinterlaceQuadrants_api.c /Fobuild\\win64\\_coder_deinterlaceQuadrants_api.obj",
    "file": "interface/_coder_deinterlaceQuadrants_api.c",
    "output": "build/win64/_coder_deinterlaceQuadrants_api.obj"
  },
  {
    "directory": "C:\\Users\\ezrab\\Desktop\\20220307_0950_PolCamSMOLMAppOO\\polCAM\\lib\\+CVersion\\codegen\\mex\\deinterlaceQuadrants",
    "command": "cl /c /Zc:__cplusplus /Zp8 /GR /W3 /EHs /nologo /MD /D_CRT_SECURE_NO_DEPRECATE /D_SCL_SECURE_NO_DEPRECATE /D_SECURE_SCL=0   /DMATLAB_MEX_FILE  /DMATLAB_MEX_FILE /O2 /Oy- /DNDEBUG /fp:strict /source-charset:utf-8 /I \".\" /I \"C:\\Users\\ezrab\\Desktop\\20220307_0950_PolCamSMOLMAppOO\\polCAM\\lib\\+CVersion\" /I \".\\interface\" /I \"C:\\Program Files\\MATLAB\\R2021b\\extern\\include\" /I \".\" -DMODEL=deinterlaceQuadrants_mex   interface\\_coder_deinterlaceQuadrants_mex.c /Fobuild\\win64\\_coder_deinterlaceQuadrants_mex.obj",
    "file": "interface/_coder_deinterlaceQuadrants_mex.c",
    "output": "build/win64/_coder_deinterlaceQuadrants_mex.obj"
  },
  {
    "directory": "C:\\Users\\ezrab\\Desktop\\20220307_0950_PolCamSMOLMAppOO\\polCAM\\lib\\+CVersion\\codegen\\mex\\deinterlaceQuadrants",
    "command": "cl /c /Zc:__cplusplus /Zp8 /GR /W3 /EHs /nologo /MD /D_CRT_SECURE_NO_DEPRECATE /D_SCL_SECURE_NO_DEPRECATE /D_SECURE_SCL=0   /DMATLAB_MEX_FILE  /DMATLAB_MEX_FILE /O2 /Oy- /DNDEBUG /fp:strict /source-charset:utf-8 /I \".\" /I \"C:\\Users\\ezrab\\Desktop\\20220307_0950_PolCamSMOLMAppOO\\polCAM\\lib\\+CVersion\" /I \".\\interface\" /I \"C:\\Program Files\\MATLAB\\R2021b\\extern\\include\" /I \".\" -DMODEL=deinterlaceQuadrants_mex   deinterlaceQuadrants_emxutil.c /Fobuild\\win64\\deinterlaceQuadrants_emxutil.obj",
    "file": "deinterlaceQuadrants_emxutil.c",
    "output": "build/win64/deinterlaceQuadrants_emxutil.obj"
  },
  {
    "directory": "C:\\Users\\ezrab\\Desktop\\20220307_0950_PolCamSMOLMAppOO\\polCAM\\lib\\+CVersion\\codegen\\mex\\deinterlaceQuadrants",
    "command": "cl /c /Zc:__cplusplus /Zp8 /GR /W3 /EHs /nologo /MD /D_CRT_SECURE_NO_DEPRECATE /D_SCL_SECURE_NO_DEPRECATE /D_SECURE_SCL=0   /DMATLAB_MEX_FILE  /DMATLAB_MEX_FILE /O2 /Oy- /DNDEBUG /fp:strict /source-charset:utf-8 /I \".\" /I \"C:\\Users\\ezrab\\Desktop\\20220307_0950_PolCamSMOLMAppOO\\polCAM\\lib\\+CVersion\" /I \".\\interface\" /I \"C:\\Program Files\\MATLAB\\R2021b\\extern\\include\" /I \".\" -DMODEL=deinterlaceQuadrants_mex   interface\\_coder_deinterlaceQuadrants_info.c /Fobuild\\win64\\_coder_deinterlaceQuadrants_info.obj",
    "file": "interface/_coder_deinterlaceQuadrants_info.c",
    "output": "build/win64/_coder_deinterlaceQuadrants_info.obj"
  },
  {
    "directory": "C:\\Users\\ezrab\\Desktop\\20220307_0950_PolCamSMOLMAppOO\\polCAM\\lib\\+CVersion\\codegen\\mex\\deinterlaceQuadrants",
    "command": "cl /c /Zc:__cplusplus /Zp8 /GR /W3 /EHs /nologo /MD /D_CRT_SECURE_NO_DEPRECATE /D_SCL_SECURE_NO_DEPRECATE /D_SECURE_SCL=0   /DMATLAB_MEX_FILE  /DMATLAB_MEX_FILE /O2 /Oy- /DNDEBUG /fp:strict /source-charset:utf-8 /I \".\" /I \"C:\\Users\\ezrab\\Desktop\\20220307_0950_PolCamSMOLMAppOO\\polCAM\\lib\\+CVersion\" /I \".\\interface\" /I \"C:\\Program Files\\MATLAB\\R2021b\\extern\\include\" /I \".\" -DMODEL=deinterlaceQuadrants_mex   \"C:\\Program Files\\MATLAB\\R2021b\\extern\\version\\c_mexapi_version.c\" /Fobuild\\win64\\c_mexapi_version.obj",
    "file": "C:/Program Files/MATLAB/R2021b/extern/version/c_mexapi_version.c",
    "output": "build/win64/c_mexapi_version.obj"
  }
]
