# Supplementary material for: POLCAM: instant molecular orientation microscopy for the life sciences
Source: Nat Methods. 2024 Oct 7;21(10):1873–83. doi: 10.1038/s41592-024-02382-8 (PMC11466833; doi:10.1038/s41592-024-02382-8)
Supplement: Supplementary file 11 — MATLAB application for processing single-molecule polarization camera images (https://github.com/ezrabru/POLCAM-SR). [file 41592_2024_2382_MOESM11_ESM.zip › POLCAM-SR-main/POLCAM-SR/lib/+CVersion/codegen/mex/deinterlaceQuadrants/deinterlaceQuadrants_data.c]

/*
 * Academic License - for use in teaching, academic research, and meeting
 * course requirements at degree granting institutions only.  Not for
 * government, commercial, or other organizational use.
 *
 * deinterlaceQuadrants_data.c
 *
 * Code generation for function 'deinterlaceQuadrants_data'
 *
 */

/* Include files */
#include "deinterlaceQuadrants_data.h"
#include "rt_nonfinite.h"

/* Variable Definitions */
emlrtCTX emlrtRootTLSGlobal = NULL;

emlrtContext emlrtContextGlobal = {
    true,                                                 /* bFirstTime */
    false,                                                /* bInitialized */
    131611U,                                              /* fVersionInfo */
    NULL,                                                 /* fErrorFunction */
    "deinterlaceQuadrants",                               /* fFunctionName */
    NULL,                                                 /* fRTCallStack */
    false,                                                /* bDebugMode */
    {2045744189U, 2170104910U, 2743257031U, 4284093946U}, /* fSigWrd */
    NULL                                                  /* fSigMem */
};

/* End of code generation (deinterlaceQuadrants_data.c) */
