# Supplementary material for: POLCAM: instant molecular orientation microscopy for the life sciences
Source: Nat Methods. 2024 Oct 7;21(10):1873–83. doi: 10.1038/s41592-024-02382-8 (PMC11466833; doi:10.1038/s41592-024-02382-8)
Supplement: Supplementary file 11 — MATLAB application for processing single-molecule polarization camera images (https://github.com/ezrabru/POLCAM-SR). [file 41592_2024_2382_MOESM11_ESM.zip › POLCAM-SR-main/POLCAM-SR/lib/+CVersion/codegen/mex/deinterlaceQuadrants/deinterlaceQuadrants_emxutil.h]

/*
 * Academic License - for use in teaching, academic research, and meeting
 * course requirements at degree granting institutions only.  Not for
 * government, commercial, or other organizational use.
 *
 * deinterlaceQuadrants_emxutil.h
 *
 * Code generation for function 'deinterlaceQuadrants_emxutil'
 *
 */

#pragma once

/* Include files */
#include "deinterlaceQuadrants_types.h"
#include "rtwtypes.h"
#include "emlrt.h"
#include "mex.h"
#include <math.h>
#include <stdio.h>
#include <stdlib.h>
#include <string.h>

/* Function Declarations */
void emxEnsureCapacity_int32_T(const emlrtStack *sp, emxArray_int32_T *emxArray,
                               int32_T oldNumel,
                               const emlrtRTEInfo *srcLocation);

void emxEnsureCapacity_real_T(const emlrtStack *sp, emxArray_real_T *emxArray,
                              int32_T oldNumel,
                              const emlrtRTEInfo *srcLocation);

void emxFree_int32_T(const emlrtStack *sp, emxArray_int32_T **pEmxArray);

void emxFree_real_T(const emlrtStack *sp, emxArray_real_T **pEmxArray);

void emxInit_int32_T(const emlrtStack *sp, emxArray_int32_T **pEmxArray,
                     const emlrtRTEInfo *srcLocation);

void emxInit_real_T(const emlrtStack *sp, emxArray_real_T **pEmxArray,
                    const emlrtRTEInfo *srcLocation);

/* End of code generation (deinterlaceQuadrants_emxutil.h) */
