# Supplementary material for: POLCAM: instant molecular orientation microscopy for the life sciences
Source: Nat Methods. 2024 Oct 7;21(10):1873–83. doi: 10.1038/s41592-024-02382-8 (PMC11466833; doi:10.1038/s41592-024-02382-8)
Supplement: Supplementary file 11 — MATLAB application for processing single-molecule polarization camera images (https://github.com/ezrabru/POLCAM-SR). [file 41592_2024_2382_MOESM11_ESM.zip › POLCAM-SR-main/POLCAM-SR/lib/+CVersion/codegen/mex/deinterlaceQuadrants/deinterlaceQuadrants_internal_types.h]

/*
 * Academic License - for use in teaching, academic research, and meeting
 * course requirements at degree granting institutions only.  Not for
 * government, commercial, or other organizational use.
 *
 * deinterlaceQuadrants_internal_types.h
 *
 * Code generation for function 'deinterlaceQuadrants'
 *
 */

#pragma once

/* Include files */
#include "deinterlaceQuadrants_types.h"
#include "rtwtypes.h"
#include "emlrt.h"

/* Type Definitions */
#ifndef typedef_rtDesignRangeCheckInfo
#define typedef_rtDesignRangeCheckInfo
typedef struct {
  int32_T lineNo;
  int32_T colNo;
  const char_T *fName;
  const char_T *pName;
} rtDesignRangeCheckInfo;
#endif /* typedef_rtDesignRangeCheckInfo */

#ifndef typedef_rtDoubleCheckInfo
#define typedef_rtDoubleCheckInfo
typedef struct {
  int32_T lineNo;
  int32_T colNo;
  const char_T *fName;
  const char_T *pName;
  int32_T checkKind;
} rtDoubleCheckInfo;
#endif /* typedef_rtDoubleCheckInfo */

#ifndef typedef_rtEqualityCheckInfo
#define typedef_rtEqualityCheckInfo
typedef struct {
  int32_T nDims;
  int32_T lineNo;
  int32_T colNo;
  const char_T *fName;
  const char_T *pName;
} rtEqualityCheckInfo;
#endif /* typedef_rtEqualityCheckInfo */

#ifndef typedef_rtRunTimeErrorInfo
#define typedef_rtRunTimeErrorInfo
typedef struct {
  int32_T lineNo;
  int32_T colNo;
  const char_T *fName;
  const char_T *pName;
} rtRunTimeErrorInfo;
#endif /* typedef_rtRunTimeErrorInfo */

/* End of code generation (deinterlaceQuadrants_internal_types.h) */
