# Supplementary material for: POLCAM: instant molecular orientation microscopy for the life sciences
Source: Nat Methods. 2024 Oct 7;21(10):1873–83. doi: 10.1038/s41592-024-02382-8 (PMC11466833; doi:10.1038/s41592-024-02382-8)
Supplement: Supplementary file 11 — MATLAB application for processing single-molecule polarization camera images (https://github.com/ezrabru/POLCAM-SR). [file 41592_2024_2382_MOESM11_ESM.zip › POLCAM-SR-main/POLCAM-SR/lib/+CVersion/codegen/mex/deinterlaceQuadrants/deinterlaceQuadrants_mex.bat]

@echo off
call setEnv.bat
"C:\Program Files\MATLAB\R2021b\toolbox\shared\coder\ninja\win64\ninja.exe" -t compdb cc cxx cudac > compile_commands.json
"C:\Program Files\MATLAB\R2021b\toolbox\shared\coder\ninja\win64\ninja.exe" -v %*
