# Supplementary material for: POLCAM: instant molecular orientation microscopy for the life sciences
Source: Nat Methods. 2024 Oct 7;21(10):1873–83. doi: 10.1038/s41592-024-02382-8 (PMC11466833; doi:10.1038/s41592-024-02382-8)
Supplement: Supplementary file 11 — MATLAB application for processing single-molecule polarization camera images (https://github.com/ezrabru/POLCAM-SR). [file 41592_2024_2382_MOESM11_ESM.zip › POLCAM-SR-main/POLCAM-SR/lib/+CVersion/codegen/mex/deinterlaceQuadrants/interface/_coder_deinterlaceQuadrants_api.c]

/*
 * Academic License - for use in teaching, academic research, and meeting
 * course requirements at degree granting institutions only.  Not for
 * government, commercial, or other organizational use.
 *
 * _coder_deinterlaceQuadrants_api.c
 *
 * Code generation for function '_coder_deinterlaceQuadrants_api'
 *
 */

/* Include files */
#include "_coder_deinterlaceQuadrants_api.h"
#include "deinterlaceQuadrants.h"
#include "deinterlaceQuadrants_data.h"
#include "deinterlaceQuadrants_emxutil.h"
#include "deinterlaceQuadrants_types.h"
#include "rt_nonfinite.h"

/* Variable Definitions */
static emlrtRTEInfo n_emlrtRTEI = {
    1,                                 /* lineNo */
    1,                                 /* colNo */
    "_coder_deinterlaceQuadrants_api", /* fName */
    ""                                 /* pName */
};

/* Function Declarations */
static void b_emlrt_marshallIn(const emlrtStack *sp, const mxArray *u,
                               const emlrtMsgIdentifier *parentId,
                               emxArray_real_T *y);

static void c_emlrt_marshallIn(const emlrtStack *sp, const mxArray *src,
                               const emlrtMsgIdentifier *msgId,
                               emxArray_real_T *ret);

static void emlrt_marshallIn(const emlrtStack *sp, const mxArray *img,
                             const char_T *identifier, emxArray_real_T *y);

static const mxArray *emlrt_marshallOut(const emxArray_real_T *u);

/* Function Definitions */
static void b_emlrt_marshallIn(const emlrtStack *sp, const mxArray *u,
                               const emlrtMsgIdentifier *parentId,
                               emxArray_real_T *y)
{
  c_emlrt_marshallIn(sp, emlrtAlias(u), parentId, y);
  emlrtDestroyArray(&u);
}

static void c_emlrt_marshallIn(const emlrtStack *sp, const mxArray *src,
                               const emlrtMsgIdentifier *msgId,
                               emxArray_real_T *ret)
{
  static const int32_T dims[2] = {-1, -1};
  int32_T iv[2];
  int32_T i;
  const boolean_T bv[2] = {true, true};
  emlrtCheckVsBuiltInR2012b((emlrtCTX)sp, msgId, src, (const char_T *)"double",
                            false, 2U, (void *)&dims[0], &bv[0], &iv[0]);
  ret->allocatedSize = iv[0] * iv[1];
  i = ret->size[0] * ret->size[1];
  ret->size[0] = iv[0];
  ret->size[1] = iv[1];
  emxEnsureCapacity_real_T(sp, ret, i, (emlrtRTEInfo *)NULL);
  ret->data = (real_T *)emlrtMxGetData(src);
  ret->canFreeData = false;
  emlrtDestroyArray(&src);
}

static void emlrt_marshallIn(const emlrtStack *sp, const mxArray *img,
                             const char_T *identifier, emxArray_real_T *y)
{
  emlrtMsgIdentifier thisId;
  thisId.fIdentifier = (const char_T *)identifier;
  thisId.fParent = NULL;
  thisId.bParentIsCell = false;
  b_emlrt_marshallIn(sp, emlrtAlias(img), &thisId, y);
  emlrtDestroyArray(&img);
}

static const mxArray *emlrt_marshallOut(const emxArray_real_T *u)
{
  static const int32_T iv[2] = {0, 0};
  const mxArray *m;
  const mxArray *y;
  const real_T *u_data;
  u_data = u->data;
  y = NULL;
  m = emlrtCreateNumericArray(2, (const void *)&iv[0], mxDOUBLE_CLASS, mxREAL);
  emlrtMxSetData((mxArray *)m, (void *)&u_data[0]);
  emlrtSetDimensions((mxArray *)m, &u->size[0], 2);
  emlrtAssign(&y, m);
  return y;
}

void deinterlaceQuadrants_api(const mxArray *const prhs[5], int32_T nlhs,
                              const mxArray *plhs[4])
{
  emlrtStack st = {
      NULL, /* site */
      NULL, /* tls */
      NULL  /* prev */
  };
  emxArray_real_T *img;
  emxArray_real_T *img00;
  emxArray_real_T *img01;
  emxArray_real_T *img10;
  emxArray_real_T *img11;
  emxArray_real_T *mask00;
  emxArray_real_T *mask01;
  emxArray_real_T *mask10;
  emxArray_real_T *mask11;
  st.tls = emlrtRootTLSGlobal;
  emlrtHeapReferenceStackEnterFcnR2012b(&st);
  emxInit_real_T(&st, &img, &n_emlrtRTEI);
  emxInit_real_T(&st, &mask00, &n_emlrtRTEI);
  emxInit_real_T(&st, &mask01, &n_emlrtRTEI);
  emxInit_real_T(&st, &mask10, &n_emlrtRTEI);
  emxInit_real_T(&st, &mask11, &n_emlrtRTEI);
  emxInit_real_T(&st, &img00, &n_emlrtRTEI);
  emxInit_real_T(&st, &img01, &n_emlrtRTEI);
  emxInit_real_T(&st, &img10, &n_emlrtRTEI);
  emxInit_real_T(&st, &img11, &n_emlrtRTEI);
  /* Marshall function inputs */
  img->canFreeData = false;
  emlrt_marshallIn(&st, emlrtAlias(prhs[0]), "img", img);
  mask00->canFreeData = false;
  emlrt_marshallIn(&st, emlrtAlias(prhs[1]), "mask00", mask00);
  mask01->canFreeData = false;
  emlrt_marshallIn(&st, emlrtAlias(prhs[2]), "mask01", mask01);
  mask10->canFreeData = false;
  emlrt_marshallIn(&st, emlrtAlias(prhs[3]), "mask10", mask10);
  mask11->canFreeData = false;
  emlrt_marshallIn(&st, emlrtAlias(prhs[4]), "mask11", mask11);
  /* Invoke the target function */
  deinterlaceQuadrants(&st, img, mask00, mask01, mask10, mask11, img00, img01,
                       img10, img11);
  /* Marshall function outputs */
  img00->canFreeData = false;
  plhs[0] = emlrt_marshallOut(img00);
  emxFree_real_T(&st, &img00);
  emxFree_real_T(&st, &mask11);
  emxFree_real_T(&st, &mask10);
  emxFree_real_T(&st, &mask01);
  emxFree_real_T(&st, &mask00);
  emxFree_real_T(&st, &img);
  if (nlhs > 1) {
    img01->canFreeData = false;
    plhs[1] = emlrt_marshallOut(img01);
  }
  emxFree_real_T(&st, &img01);
  if (nlhs > 2) {
    img10->canFreeData = false;
    plhs[2] = emlrt_marshallOut(img10);
  }
  emxFree_real_T(&st, &img10);
  if (nlhs > 3) {
    img11->canFreeData = false;
    plhs[3] = emlrt_marshallOut(img11);
  }
  emxFree_real_T(&st, &img11);
  emlrtHeapReferenceStackLeaveFcnR2012b(&st);
}

/* End of code generation (_coder_deinterlaceQuadrants_api.c) */
