# Supplementary material for: POLCAM: instant molecular orientation microscopy for the life sciences
Source: Nat Methods. 2024 Oct 7;21(10):1873–83. doi: 10.1038/s41592-024-02382-8 (PMC11466833; doi:10.1038/s41592-024-02382-8)
Supplement: Supplementary file 11 — MATLAB application for processing single-molecule polarization camera images (https://github.com/ezrabru/POLCAM-SR). [file 41592_2024_2382_MOESM11_ESM.zip › POLCAM-SR-main/POLCAM-SR/lib/+CVersion/codegen/mex/deinterlaceQuadrants/rt_nonfinite.c]

/*
 * Academic License - for use in teaching, academic research, and meeting
 * course requirements at degree granting institutions only.  Not for
 * government, commercial, or other organizational use.
 *
 * rt_nonfinite.c
 *
 * Code generation for function 'deinterlaceQuadrants'
 *
 */

/* Include files */
#include "rt_nonfinite.h"
#include "matrix.h"

real_T mex_rtInf;
real_T mex_rtMinusInf;
real_T mex_rtNaN;
real32_T mex_rtInfF;
real32_T mex_rtMinusInfF;
real32_T mex_rtNaNF;

void mex_InitInfAndNan(void)
{
  mex_rtInf = mxGetInf();
  mex_rtMinusInf = -rtInf;
  mex_rtInfF = (real32_T)rtInf;
  mex_rtMinusInfF = -rtInfF;
  mex_rtNaN = mxGetNaN();
  mex_rtNaNF = (real32_T)rtNaN;
}
/* End of code generation (rt_nonfinite.c) */
