# Supplementary material for: POLCAM: instant molecular orientation microscopy for the life sciences
Source: Nat Methods. 2024 Oct 7;21(10):1873–83. doi: 10.1038/s41592-024-02382-8 (PMC11466833; doi:10.1038/s41592-024-02382-8)
Supplement: Supplementary file 11 — MATLAB application for processing single-molecule polarization camera images (https://github.com/ezrabru/POLCAM-SR). [file 41592_2024_2382_MOESM11_ESM.zip › POLCAM-SR-main/POLCAM-SR/lib/+CVersion/codegen/mex/deinterlaceQuadrants/rt_nonfinite.h]

/*
 * Academic License - for use in teaching, academic research, and meeting
 * course requirements at degree granting institutions only.  Not for
 * government, commercial, or other organizational use.
 *
 * rt_nonfinite.h
 *
 * Code generation for function 'deinterlaceQuadrants'
 *
 */

#pragma once

/* Include files */
#include "rtwtypes.h"
#include "tmwtypes.h"

extern real_T mex_rtInf;
extern real_T mex_rtMinusInf;
extern real_T mex_rtNaN;
extern real32_T mex_rtInfF;
extern real32_T mex_rtMinusInfF;
extern real32_T mex_rtNaNF;

#define rtInf mex_rtInf
#define rtMinusInf mex_rtMinusInf
#define rtNaN mex_rtNaN
#define rtInfF mex_rtInfF
#define rtMinusInfF mex_rtMinusInfF
#define rtNaNF mex_rtNaNF
#define rtIsNaN(X) mxIsNaN(X)
#define rtIsInf(X) mxIsInf(X)
#define rtIsNaNF(X) mxIsNaN(X)
#define rtIsInfF(X) mxIsInf(X)

extern void mex_InitInfAndNan(void);

/* End of code generation (rt_nonfinite.h) */
