# Supplementary material for: POLCAM: instant molecular orientation microscopy for the life sciences
Source: Nat Methods. 2024 Oct 7;21(10):1873–83. doi: 10.1038/s41592-024-02382-8 (PMC11466833; doi:10.1038/s41592-024-02382-8)
Supplement: Supplementary file 11 — MATLAB application for processing single-molecule polarization camera images (https://github.com/ezrabru/POLCAM-SR). [file 41592_2024_2382_MOESM11_ESM.zip › POLCAM-SR-main/POLCAM-SR/lib/+CVersion/deinterlaceQuadrants_test.m]

img = [[1 1 1 1]; ...
       [2 2 2 2]; ...
       [3 3 3 3]; ...
       [4 4 4 4]];

mask00 = [[1 0 1 0]; ...
          [0 0 0 0]; ...
          [1 0 1 0]; ...
          [0 0 0 0]];

mask01 = [[0 1 0 1]; ...
          [0 0 0 0]; ...
          [0 1 0 1]; ...
          [0 0 0 0]];

mask10 = [[0 0 0 0]; ...
          [1 0 1 0]; ...
          [0 0 0 0]; ...
          [1 0 1 0]];

mask11 = [[0 0 0 0]; ...
          [0 1 0 1]; ...
          [0 0 0 0]; ...
          [0 1 0 1]];


[img00,img01,img10,img11] = deinterlaceQuadrants(img,mask00,mask01,mask10,mask11);

function [img00,img01,img10,img11] = deinterlaceQuadrants(img,mask00,mask01,mask10,mask11)
% DEINTERLACEQUADRANTS deinterlace the pixels of 1 image into 4 images
% using binary masks. This function will only work in the case of masks
% like those for a 4-channel polarisation camera.
%
% input:
%   img    - nxm array, the input image
%   mask00 - nxm array, binary mask specifying location pixels with
%            polarizer at same orientation as pixel img(1,1)
%   mask01 - nxm array, binary mask specifying location pixels with
%            polarizer at same orientation as pixel img(1,2)
%   mask10 - nxm array, binary mask specifying location pixels with
%            polarizer at same orientation as pixel img(2,1)
%   mask11 - nxm array, binary mask specifying location pixels with
%            polarizer at same orientation as pixel img(2,2)
%
% output:
%   img00 - pxq array, image formed by pixels in img masked by mask00
%   img01 - pxq array, image formed by pixels in img masked by mask01
%   img10 - pxq array, image formed by pixels in img masked by mask10
%   img11 - pxq array, image formed by pixels in img masked by mask11
[nx,ny] = size(img);
img00 = reshape(img(mask00==1),nx/2,ny/2);
img01 = reshape(img(mask01==1),nx/2,ny/2);
img10 = reshape(img(mask10==1),nx/2,ny/2);
img11 = reshape(img(mask11==1),nx/2,ny/2);
end
