# Supplementary material for: POLCAM: instant molecular orientation microscopy for the life sciences
Source: Nat Methods. 2024 Oct 7;21(10):1873–83. doi: 10.1038/s41592-024-02382-8 (PMC11466833; doi:10.1038/s41592-024-02382-8)
Supplement: Supplementary file 11 — MATLAB application for processing single-molecule polarization camera images (https://github.com/ezrabru/POLCAM-SR). [file 41592_2024_2382_MOESM11_ESM.zip › POLCAM-SR-main/POLCAM-SR/lib/+Drift/correctDrift.m]

function [x_corr,y_corr,dx,dy] = correctDrift(frame,x,y,methodParam)

switch methodParam.method
    
    case 'fiducial'
        disp([methodParam.method '-based drift correction selected.'])
        [x_corr,y_corr,dx,dy] = Drift.correctDriftFiducial(frame,x,y,methodParam.pixelsize);
    
    case 'RCC'
        disp([methodParam.method ' drift correction selected.'])
        [x_corr,y_corr,dx,dy] = Drift.correctDriftRCC(frame,x,y,methodParam.numFramesSegment,methodParam.binsize);

    otherwise
        disp('Unexpected value for "methodParam.method" in function "correctDrift".'); return

end

end
