# Supplementary material for: POLCAM: instant molecular orientation microscopy for the life sciences
Source: Nat Methods. 2024 Oct 7;21(10):1873–83. doi: 10.1038/s41592-024-02382-8 (PMC11466833; doi:10.1038/s41592-024-02382-8)
Supplement: Supplementary file 11 — MATLAB application for processing single-molecule polarization camera images (https://github.com/ezrabru/POLCAM-SR). [file 41592_2024_2382_MOESM11_ESM.zip › POLCAM-SR-main/POLCAM-SR/lib/+Drift/testDriftCorection_RCC_interpolation.m]

%% Test drift correction on simulated dataset
%
% Script to simulate an SMLM localization file with drift to test
% drift-correction approaches on.
%
% The 'sample' is a circle and has two fiducials in it. To be somewhat
% realistic, the fiducial is not detected in all frames.
%
% Author: Ezra Bruggeman, Lee Lab, University of Cambridge
%         eb758@cam.ac.uk
%
% Last modified: 10 Jan 2021


clear all
close all
clc

segmentation = 1000;
linear_drift_x = 5/segmentation; % nm/frame
linear_drift_y = -10/segmentation; % nm/frame

numFrames = 10000; % total number of frames simulated
sigma_sample = 20; % nm, standard deviation gaussian noise on localisation error sample
sigma_fiducial = 5; % nm, standard deviation gaussian noise on localisation error fiducial
pixelsize = 57.5; % nm, pixel size (in sample space)

rate_sample = 10; % localisations per frame from sample (should be > 1)
rate_fiducial = 1; % localisations per frame from fiducial (should be <= 1)

radius_circle = 400; % nm, radius of sample, which is a circle

% can be multiple
x_fiducial = [1000,1100];
y_fiducial = [1000,600];


%% Simulate dataset

[frame,x,y] = Drift.simulateDriftDataset(linear_drift_x,linear_drift_y,...
    numFrames,radius_circle,x_fiducial,y_fiducial,sigma_sample,sigma_fiducial,...
    rate_sample,rate_fiducial);

figure;
scatter(x,y,20,frame,'.')
colormap jet; axis equal; grid on
xlabel('x (nm)')
ylabel('y (nm)')
title('Before drift correction')

filter = true(size(x));


%% RCC

pixelsize_hist = pixelsize/10;

[x_corr,y_corr,dx_spline,dy_spline,dx,dy] = Drift.correctDriftRCC(frame,x,y,filter,segmentation,pixelsize_hist);

%%

figure('Name','RCC drift correction');
set(0,'DefaultAxesTitleFontWeight','normal');
subplot(2,2,1)
t = 1:numFrames;
plot(t,linear_drift_x*(t-1),'b'); hold on
plot(t,dx_spline,'--b');
plot(t,linear_drift_y*(t-1),'r');
plot(t,dy_spline,'--r');
legend('dx_{true}','dx_{est}','dy_{true}','dy_{est}','Location','northwest');
xlabel('Frame'); ylabel('Drift (nm)')
xlim([-inf inf]);

subplot(2,2,2)
plot(dx_spline,dy_spline,'Color',0.5*[1,1,1]); hold on
scatter(dx_spline,dy_spline,10,t); axis equal
xlabel('x (nm)'); ylabel('y (nm)'); grid on
title('Drift trajectory')
xlim([-inf inf]); ylim([-inf inf])

subplot(2,2,3); scatter(x,y,20,frame,'.')
colormap parula; grid on; axis equal
xlabel('x (nm)')
ylabel('y (nm)')
title('Before drift correction')

subplot(2,2,4); scatter(x_corr,y_corr,20,frame,'.')
colormap parula; grid on; axis equal
xlabel('x (nm)')
ylabel('y (nm)')
title('After drift correction')


%% Fiducial-based drift correction

% [x_corr,y_corr,dx,dy] = Drift.correctDriftFiducial(frame,x,y,pixelsize);
% 
% figure('Name','Fiducial-based drift correction');
% set(0,'DefaultAxesTitleFontWeight','normal');
% 
% subplot(2,2,1)
% t = linspace(0,numFrames,floor(numFrames/segmentation));
% plot(dx,'b'); hold on
% plot(dy,'r');
% legend('dx_{est}','dy_{est}','Location','northwest');
% xlabel('Frame'); ylabel('Drift (nm)')
% xlim([-inf inf]);
% 
% subplot(2,2,2)
% plot(dx,dy,'Color',0.5*[1,1,1]); hold on
% scatter(dx,dy,20,1:length(dx))
% xlabel('x (nm)'); ylabel('y (nm)'); grid on
% title('Drift trajectory')
% xlim([-inf inf]); ylim([-inf inf])
% 
% subplot(2,2,3); scatter(x,y,20,frame,'.')
% colormap parula; grid on
% xlabel('x (nm)')
% ylabel('y (nm)')
% title('Before drift correction')
% subplot(2,2,4); scatter(x_corr,y_corr,20,frame,'.')
% colormap parula; grid on
% xlabel('x (nm)')
% ylabel('y (nm)')
% title('After drift correction')
