# Supplementary material for: POLCAM: instant molecular orientation microscopy for the life sciences
Source: Nat Methods. 2024 Oct 7;21(10):1873–83. doi: 10.1038/s41592-024-02382-8 (PMC11466833; doi:10.1038/s41592-024-02382-8)
Supplement: Supplementary file 11 — MATLAB application for processing single-molecule polarization camera images (https://github.com/ezrabru/POLCAM-SR). [file 41592_2024_2382_MOESM11_ESM.zip › POLCAM-SR-main/POLCAM-SR/lib/+Plot/generateSMLMimage.m]

function reconstruction = generateSMLMimage(x,y,pixelsize,oversampling,sigma,border)

xdim = round(oversampling*max(x)/pixelsize);
ydim = round(oversampling*max(y)/pixelsize);

x_vis = round(oversampling*x/pixelsize);
y_vis = round(oversampling*y/pixelsize);
reconstruction = zeros(xdim,ydim);
for i=1:length(x_vis)
    reconstruction(x_vis(i),y_vis(i)) = reconstruction(x_vis(i),y_vis(i)) + 1;
end
reconstruction = imgaussfilt((reconstruction),sigma);
reconstruction = double(reconstruction);

% add border
reconstruction = padarray(reconstruction,[round(border*xdim) round(border*xdim)]);

end
