# Supplementary material for: POLCAM: instant molecular orientation microscopy for the life sciences
Source: Nat Methods. 2024 Oct 7;21(10):1873–83. doi: 10.1038/s41592-024-02382-8 (PMC11466833; doi:10.1038/s41592-024-02382-8)
Supplement: Supplementary file 11 — MATLAB application for processing single-molecule polarization camera images (https://github.com/ezrabru/POLCAM-SR). [file 41592_2024_2382_MOESM11_ESM.zip › POLCAM-SR-main/POLCAM-SR/lib/+Plot/plotScatterRotation.m]

function fig = plotScatterRotation(locData,keep,theme)

x = locData.x(keep)/1000; % convert to um
y = locData.y(keep)/1000; % convert to um
rotation = locData.rot(keep)*180/pi;

fontsize = 10;
markersize = 1;
markerfacealpha = 0.5;

set_caxis  = [-45 45];
set_cticks = -45:15:45;


fig = figure('position',[100 100 800 800]);

switch theme
    
    case 'light'
        scatter(y,x,markersize,rotation,'o','filled','markerfacealpha',markerfacealpha)
        xlabel('x (\mum)'); ylabel('y (\mum)')
        axis equal; axis tight; grid on
        set(gca,'Ydir','reverse')
        set(gca,'FontSize',fontsize)
        
        c = colorbar;
        c.Label.String = 'Rotation';
        c.Label.FontSize = fontsize;
        c.TickDirection = 'out';
        caxis(set_caxis); c.Ticks = set_cticks;
        
    case 'dark'
        scatter(y,x,markersize,rotation,'o','filled','markerfacealpha',markerfacealpha)
        xlabel('x (\mum)'); ylabel('y (\mum)')
        axis equal; axis tight; grid on
        set(gca,'Ydir','reverse')
        set(gca,'FontSize',fontsize,'Color','k','XColor','w','YColor','w')
        set(gcf,'Color','k')

        c = colorbar; c.Color = 'w';
        c.Label.String = 'Rotation';
        c.Label.FontSize = fontsize;
        c.TickDirection = 'out';
        caxis(set_caxis); c.Ticks = set_cticks;

    case 'dark white slide'
        scatter(y,x,markersize,rotation,'o','filled','markerfacealpha',markerfacealpha)
        xlabel('x (\mum)'); ylabel('y (\mum)')
        axis equal; axis tight; grid on
        set(gca,'Ydir','reverse')
        set(gca,'FontSize',fontsize,'Color','k','GridColor','w')

        c = colorbar;
        c.Label.String = 'Rotation';
        c.Label.FontSize = fontsize;
        c.TickDirection = 'out';
        caxis(set_caxis); c.Ticks = set_cticks;

end
