# Supplementary material for: POLCAM: instant molecular orientation microscopy for the life sciences
Source: Nat Methods. 2024 Oct 7;21(10):1873–83. doi: 10.1038/s41592-024-02382-8 (PMC11466833; doi:10.1038/s41592-024-02382-8)
Supplement: Supplementary file 11 — MATLAB application for processing single-molecule polarization camera images (https://github.com/ezrabru/POLCAM-SR). [file 41592_2024_2382_MOESM11_ESM.zip › POLCAM-SR-main/POLCAM-SR/lib/+Postprocessing/+Clustering/cluster_dbscan.m]

function locs = cluster_dbscan(locs,maxRadius,minPoints)
%CLUSTER_DBSCAN

if ismember('z',locs.Properties.VariableNames)
    X = [locs.x locs.y locs.z];
else
    X = [locs.x locs.y];    
end

locs.cluster_id = dbscan(X,maxRadius,minPoints);

end
