# Supplementary material for: POLCAM: instant molecular orientation microscopy for the life sciences
Source: Nat Methods. 2024 Oct 7;21(10):1873–83. doi: 10.1038/s41592-024-02382-8 (PMC11466833; doi:10.1038/s41592-024-02382-8)
Supplement: Supplementary file 11 — MATLAB application for processing single-molecule polarization camera images (https://github.com/ezrabru/POLCAM-SR). [file 41592_2024_2382_MOESM11_ESM.zip › POLCAM-SR-main/POLCAM-SR/lib/+Postprocessing/+Temporal/temporalGrouping.m]

function data = temporalGrouping(data,maxDist)
%TEMPORALGROUPING

[data,seed,tempGroupId,uniqueId] = Postprocessing.Temporal.temporalLinking(data,maxDist);

data = Postprocessing.Temporal.groupLocalisations(data,seed,tempGroupId,uniqueId);

end
