# Supplementary material for: POLCAM: instant molecular orientation microscopy for the life sciences
Source: Nat Methods. 2024 Oct 7;21(10):1873–83. doi: 10.1038/s41592-024-02382-8 (PMC11466833; doi:10.1038/s41592-024-02382-8)
Supplement: Supplementary file 11 — MATLAB application for processing single-molecule polarization camera images (https://github.com/ezrabru/POLCAM-SR). [file 41592_2024_2382_MOESM11_ESM.zip › POLCAM-SR-main/POLCAM-SR/lib/+Postprocessing/+Temporal/test/simulateTemporallyGroupedPoint.m]

function data = simulateTemporallyGroupedPoint(avgTimeBound,numFrames,sigma_xy)

data = [];
frame = 1;
for i = 1:numFrames

    if rand > 0.95 % turn it on with some probability
        for j = 1:avgTimeBound
            x = randn*sigma_xy;
            y = randn*sigma_xy;
            z = randn*sigma_xy;
            int = 1;
            newLine = [frame x y z int];
            data = [data; newLine];
            frame = frame + 1;
        end
    else
        frame = frame + 1;
    end

end

data = array2table(data,'VariableNames',{'frame','x','y','z','photons'});

end
