# Supplementary material for: POLCAM: instant molecular orientation microscopy for the life sciences
Source: Nat Methods. 2024 Oct 7;21(10):1873–83. doi: 10.1038/s41592-024-02382-8 (PMC11466833; doi:10.1038/s41592-024-02382-8)
Supplement: Supplementary file 11 — MATLAB application for processing single-molecule polarization camera images (https://github.com/ezrabru/POLCAM-SR). [file 41592_2024_2382_MOESM11_ESM.zip › POLCAM-SR-main/POLCAM-SR/lib/+Utils/+Colormaps/+cmocean/cmocean_documentation.m]

%% |cmocean| documentation 
% The |cmocean| function returns perceptually-uniform colormaps generated by Kristen Thyng. A 
% detailed description of the cmocean project is available at <http://matplotlib.org/cmocean>.
% 
% If you find an occasion to cite these colormaps for any reason, or if you just want
% some nice beach reading, check out the following paper from the journal _Oceanography_: 
% 
% Kristen M. Thyng, Chad A. Greene, Robert D. Hetland, Heather M. Zimmerle, and Steven
% F. DiMarco (2016). True colors of oceanography: Guidelines for effective and accurate colormap
% selection. _Oceanography_, 29(3), 10. <http://dx.doi.org/10.5670/oceanog.2016.66 doi:10.5670/oceanog.2016.66>
% 
%% Syntax 
% 
%  cmocean 
%  cmap = cmocean('ColormapName') 
%  cmap = cmocean('-ColormapName') 
%  cmap = cmocean(...,NLevels)
%  cmap = cmocean(...,'pivot',PivotValue) 
%  cmap = cmocean(...,'negative')
%  cmocean(...)
% 
%% Description 
% 
% |cmocean| without any inputs displays colormap options.  
%
% |cmap = cmocean('ColormapName')| returns a 256x3 colormap. |ColormapName| can be any of 
% of the following: 
% 
% <<cmocean.png>>
%
% |cmap = cmocean('-ColormapName')| a minus sign preceeding any |ColormapName| flips the
% order of the colormap. 
%
% |cmap = cmocean(...,NLevels)| specifies a number of levels in the colormap.  Default
% value is |256|. 
%
% |cmap = cmocean(...,'pivot',PivotValue)| centers a diverging colormap such that the point of color
% divergence corresponds to a specified value and maximum extents are set using current caxis limits. 
% If no |PivotValue| is set, |0| is assumed. Early versions of this function used |'zero'|
% as the syntax for |'pivot',0| and the old syntax is still supported. 
%
% |cmap = cmocean(...,'negative')| inverts the lightness profile of the colormap. This can be 
% useful particularly for divergent colormaps if the default white point of divergence
% gets lost in a white background. 
% 
% |cmocean(...)| without any outputs sets the current colormap to the current axes.  
% 
%% Examples 
% Using this sample plot: 

imagesc(peaks(1000)+1)
colorbar

%%
% Set the colormap to |'algae'|: 
 
cmocean('algae') 
 
%%
% Same as above, but with an inverted |algae| colormap: 
 
cmocean('-algae')

%%
% Set the colormap to a 12-level |'solar'|: 
 
cmocean('solar',12)

%%
% Get the RGB values of a 5-level thermal colormap: 

RGB = cmocean('thermal',5)

%%
% Some of those values are below zero and others are above. If this dataset represents
% anomalies, perhaps a diverging colormap is more appropriate: 

cmocean('balance') 

%%
% It's unlikely that the center value of this color axis 1.7776 is an interesting value about which the 
% data diverges.  If you want to center the colormap on zero using the current color 
% axis limits, simply include the |'pivot'| option:  

cmocean('balance','pivot',0) 

%% Negative colormaps 
% I was recently in a situation where I had a scatter plot of divergent data on a white background, 
% but |cmocean('balance')| made the most important datapoints white and nearly invisible.  Here's the 
% situation: 

% Some sample data with noise: 
x = 10*rand(300,1)-5; 
noise = 2*randn(size(x)); 
y = x.^2+noise; 

% A theoretical perfect x^2 line: 
x_theoretical = linspace(min(x),max(x),50); 
y_theoretical = x_theoretical.^2; 

% Plot the data: 
figure
plot(x_theoretical,y_theoretical,'k-') 
hold on
scatter(x,y,25,noise,'filled') 
cb = colorbar; 
ylabel(cb,'error relative to theory') 
box off
axis tight

%% 
% I wanted to show how far off my noisy data was from the perfect theoretical x-squared line, 
% so the divergent |cmocean('balance')| map seemed appropriate: 

cmocean('balance','pivot',0) 

%% 
% But in the plot above, attention is drawn away from the theoretical line toward the
% dark red and dark blue outliers.  In this case, a negative colormap may be preferred: 

cmocean('balance','pivot',0,'negative') 

%% 
% For a final example, topography. Topography is a special case because it's usually
% important to clearly distinguish between land and ocean, but we still want a linear
% relationship between the perceived color and elevation. A typical divergent colormap
% like _balance_ or _curl_ might draw the eye toward the general direction of coastlines, but
% would not provide a clear definition between land and ocean, so the |cmocean| colormaps
% include |'topo'|, which is designed specifically for topography. Below I'm using
% my <https://www.mathworks.com/matlabcentral/fileexchange/49065-shadem |shadem|> 
% function to apply relief shading. 

load topo

figure
worldmap([-90 90],[0 360]) % assuming you have Matlab's Mapping Toolbox
pcolorm(-89.5:89.5,0.5:359.5,topo) 
gridm off 

shadem(7,[225 75])

caxis([-1 1]*6000)
cmocean topo

%% Author Info 
% This function was written by <http://www.chadagreene.com Chad A. Greene> of the Institute for Geophysics at the 
% University of Texas at Austin (UTIG), June 2016, using colormaps created by <http://kristenthyng.com/ Kristen
% Thyng> of Texas A&M University, Department of Oceanography. More information on the
% |cmocean| project can be found at <http://matplotlib.org/cmocean>. 
% Updated with new colormaps _rain_, _topo_, _diff_, and _tarn_ in January 2019. 
