# Supplementary material for: POLCAM: instant molecular orientation microscopy for the life sciences
Source: Nat Methods. 2024 Oct 7;21(10):1873–83. doi: 10.1038/s41592-024-02382-8 (PMC11466833; doi:10.1038/s41592-024-02382-8)
Supplement: Supplementary file 11 — MATLAB application for processing single-molecule polarization camera images (https://github.com/ezrabru/POLCAM-SR). [file 41592_2024_2382_MOESM11_ESM.zip › POLCAM-SR-main/POLCAM-SR/lib/+Utils/getAverageIntensityProjectionFromPath.m]

function projection = getAverageIntensityProjectionFromPath(filepath)
% GETAVERAGEINTENSITYPROJECTIONFROMPATH
tr = Tiff(filepath,'r'); % set up object for reading frame by frame
count = 1;
avg = double(tr.read()); % read first frame
if tr.lastDirectory()
    return
else
    tr.nextDirectory();
    while true % read remaining frames
        avg = avg + double(tr.read());
        count = count + 1;
        if tr.lastDirectory(); break;
        else; tr.nextDirectory();
        end
    end
end
close(tr)
projection = avg/count;
end
