# Supplementary material for: POLCAM: instant molecular orientation microscopy for the life sciences
Source: Nat Methods. 2024 Oct 7;21(10):1873–83. doi: 10.1038/s41592-024-02382-8 (PMC11466833; doi:10.1038/s41592-024-02382-8)
Supplement: Supplementary file 11 — MATLAB application for processing single-molecule polarization camera images (https://github.com/ezrabru/POLCAM-SR). [file 41592_2024_2382_MOESM11_ESM.zip › POLCAM-SR-main/POLCAM-SR/lib/+Utils/readTiffStack.m]

function stack = readTiffStack(filepath)
% READTIFFSTACK
warning('off','all') % Suppress all the tiff warnings
tr = Tiff(filepath);
[nx,ny] = size(tr.read());
nz = length(imfinfo(filepath));
stack = zeros(nx,ny,nz);
stack(:,:,1) = tr.read();
for n = 2:nz
    tr.nextDirectory()
    stack(:,:,n) = tr.read();
end
warning('on','all')
end
