# Supplementary material for: POLCAM: instant molecular orientation microscopy for the life sciences
Source: Nat Methods. 2024 Oct 7;21(10):1873–83. doi: 10.1038/s41592-024-02382-8 (PMC11466833; doi:10.1038/s41592-024-02382-8)
Supplement: Supplementary file 11 — MATLAB application for processing single-molecule polarization camera images (https://github.com/ezrabru/POLCAM-SR). [file 41592_2024_2382_MOESM11_ESM.zip › POLCAM-SR-main/POLCAM-SR/lib/+Utils/sortFilesAscending.m]

function filenamesSorted = sortFilesAscending(filenames)

filenameNumChar = sort(unique(strlength(filenames)),'ascend');

filenamesSorted = cell(numel(filenames),1);
count = 0;
for i=1:numel(filenameNumChar)
    filenames_i = filenames(strlength(filenames) == filenameNumChar(i));
    filenames_i = sort(filenames_i); % default sorting = ascending
    for j=1:numel(filenames_i)
        count = count + 1;
        filenamesSorted(count) = {filenames_i{j}};
    end
end

end
