# Supplementary material for: POLCAM: instant molecular orientation microscopy for the life sciences
Source: Nat Methods. 2024 Oct 7;21(10):1873–83. doi: 10.1038/s41592-024-02382-8 (PMC11466833; doi:10.1038/s41592-024-02382-8)
Supplement: Supplementary file 11 — MATLAB application for processing single-molecule polarization camera images (https://github.com/ezrabru/POLCAM-SR). [file 41592_2024_2382_MOESM11_ESM.zip › POLCAM-SR-main/POLCAM-SR/lib/+Utils/writeJsonFile.m]

function [] = writeJsonFile(myStruct,filepath)
%WRITEJSONFILE

% encode struct as json format
jsonFormat = jsonencode(myStruct,'PrettyPrint',true);

% write json file
fid = fopen(filepath,'w');
fprintf(fid,'%s',jsonFormat);
fclose(fid);

end
