# Supplementary material for: POLCAM: instant molecular orientation microscopy for the life sciences
Source: Nat Methods. 2024 Oct 7;21(10):1873–83. doi: 10.1038/s41592-024-02382-8 (PMC11466833; doi:10.1038/s41592-024-02382-8)
Supplement: Supplementary file 11 — MATLAB application for processing single-molecule polarization camera images (https://github.com/ezrabru/POLCAM-SR). [file 41592_2024_2382_MOESM11_ESM.zip › POLCAM-SR-main/POLCAM-SR/lib/Microscope.m]

classdef Microscope
    %MICROSCOPE object contains microscope properties.
    
    properties
        Camera % instance of the camera class
        NA % numerical aperture of the objective
        magnification % total system magnification
        nImmersion % refractive index immersion medium (e.g. 1.518 for oil)
        
        virtualPixelSize % virtual pixel size in nm
    end
    
    methods
        
        function obj = Microscope(Camera,NA,magnification,nImmersion)
            %MICROSCOPE Construct an instance of this class
            obj.Camera = Camera;
            obj.NA = NA;
            obj.magnification = magnification;
            obj.nImmersion = nImmersion;
            
            obj.virtualPixelSize = 1e3*obj.Camera.camPixSize/obj.magnification;
        end
        
    end
    
    methods (Static)
        
        %...
        
    end
    
end
