# Supplementary material for: POLCAM: instant molecular orientation microscopy for the life sciences
Source: Nat Methods. 2024 Oct 7;21(10):1873–83. doi: 10.1038/s41592-024-02382-8 (PMC11466833; doi:10.1038/s41592-024-02382-8)
Supplement: Supplementary file 11 — MATLAB application for processing single-molecule polarization camera images (https://github.com/ezrabru/POLCAM-SR). [file 41592_2024_2382_MOESM11_ESM.zip › POLCAM-SR-main/README.md]

[![DOI](https://zenodo.org/badge/467032164.svg)](https://zenodo.org/doi/10.5281/zenodo.10732422)

RRID:SCR_025343

# POLCAM-SR

Software for processing single-molecule and diffraction limited polarisation camera image data.

The POLCAM-SR software is described in our [bioRxiv preprint](https://doi.org/10.1101/2023.02.07.527479). Documentation can be found on the [POLCAM website](https://theleelab.github.io/POLCAM-site/software_polcam_sr).

## Requirements

1. MATLAB license (tested and developed using MATLAB R2023a)
2. MATLAB Toolboxes: Parallel Computing, Optimization, Image processing, Curve fitting, Statistics and Machine Learning
3. Mac or Windows

## Installation of MATLAB plugin version

You can install `POLCAM-SR` as a MATLAB plugin. [Click here](https://github.com/ezrabru/POLCAM-SR/raw/main/POLCAM-SR/POLCAM-SR.mlappinstall) to download the installer.

## Installation of full version

1. Clone the repository
2. Run the file _POLCAM-SR/POLCAM-SR.mlapp_

## Issues

If you encounter any problems, please [file an issue](https://github.com/ezrabru/POLCAM-SR/issues) along with a detailed description.
Please also do not hesitate to contact us at eb758@cam.ac.uk with any questions about the installation and/or use of the software.

## Citing POLCAM-SR

If you use POLCAM-SR in your research, please cite our preprint describing the software.

E. Bruggeman, O. Zhang, L-M. Needham, M. Körbel, S. Daly, M. Cheetham, R. Peters, T. Wu, A.S. Klymchenko, S.J. Davis , E.K. Paluch , D. Klenerman , M.D. Lew , K. O’Holleran and S.F. Lee <br> 
POLCAM: Instant molecular orientation microscopy for the life sciences <br>
bioRxiv (2023). https://doi.org/10.1101/2023.02.07.527479
