# Supplementary material for: POLCAM: instant molecular orientation microscopy for the life sciences
Source: Nat Methods. 2024 Oct 7;21(10):1873–83. doi: 10.1038/s41592-024-02382-8 (PMC11466833; doi:10.1038/s41592-024-02382-8)
Supplement: Supplementary file 12 — MATLAB application for live processing of polarization camera images during acquisition (https://github.com/ezrabru/POLCAM-Live). [file 41592_2024_2382_MOESM12_ESM.zip]

Archive with 269 entries (230 files):
- POLCAM-Live-main/
- POLCAM-Live-main/.gitignore
- POLCAM-Live-main/LICENSE
- POLCAM-Live-main/POLCAM-Live/
- POLCAM-Live-main/POLCAM-Live/POLCAM_Live.mlapp
- POLCAM-Live-main/POLCAM-Live/POLCAM_Live.prj
- POLCAM-Live-main/POLCAM-Live/POLCAM_Live/
- POLCAM-Live-main/POLCAM-Live/POLCAM_Live/PackagingLog.html
- POLCAM-Live-main/POLCAM-Live/POLCAM_Live/for_redistribution/
- POLCAM-Live-main/POLCAM-Live/POLCAM_Live/for_redistribution/MyAppInstaller_web.exe
- POLCAM-Live-main/POLCAM-Live/POLCAM_Live/for_redistribution_files_only/
- POLCAM-Live-main/POLCAM-Live/POLCAM_Live/for_redistribution_files_only/POLCAM_Live.exe
- POLCAM-Live-main/POLCAM-Live/POLCAM_Live/for_redistribution_files_only/dialog apps/
- POLCAM-Live-main/POLCAM-Live/POLCAM_Live/for_redistribution_files_only/dialog apps/DialogAppDoubleSlider.mlapp
- POLCAM-Live-main/POLCAM-Live/POLCAM_Live/for_redistribution_files_only/dialog apps/DialogAppImgData.mlapp
- POLCAM-Live-main/POLCAM-Live/POLCAM_Live/for_redistribution_files_only/dialog apps/DialogAppSettingsDiffractionLimited.mlapp
- POLCAM-Live-main/POLCAM-Live/POLCAM_Live/for_redistribution_files_only/dialog apps/DialogAppSingleSlider.mlapp
- POLCAM-Live-main/POLCAM-Live/POLCAM_Live/for_redistribution_files_only/lib/
- POLCAM-Live-main/POLCAM-Live/POLCAM_Live/for_redistribution_files_only/lib/+CVersion/
- POLCAM-Live-main/POLCAM-Live/POLCAM_Live/for_redistribution_files_only/lib/+CVersion/codegen/
- POLCAM-Live-main/POLCAM-Live/POLCAM_Live/for_redistribution_files_only/lib/+CVersion/codegen/lib/
- POLCAM-Live-main/POLCAM-Live/POLCAM_Live/for_redistribution_files_only/lib/+CVersion/codegen/lib/deinterlaceQuadrants/
- POLCAM-Live-main/POLCAM-Live/POLCAM_Live/for_redistribution_files_only/lib/+CVersion/codegen/lib/deinterlaceQuadrants/_clang-format
- POLCAM-Live-main/POLCAM-Live/POLCAM_Live/for_redistribution_files_only/lib/+CVersion/codegen/lib/deinterlaceQuadrants/buildInfo.mat
- POLCAM-Live-main/POLCAM-Live/POLCAM_Live/for_redistribution_files_only/lib/+CVersion/codegen/lib/deinterlaceQuadrants/codeInfo.mat
- POLCAM-Live-main/POLCAM-Live/POLCAM_Live/for_redistribution_files_only/lib/+CVersion/codegen/lib/deinterlaceQuadrants/codedescriptor.dmr
- POLCAM-Live-main/POLCAM-Live/POLCAM_Live/for_redistribution_files_only/lib/+CVersion/codegen/lib/deinterlaceQuadrants/compileInfo.mat
- POLCAM-Live-main/POLCAM-Live/POLCAM_Live/for_redistribution_files_only/lib/+CVersion/codegen/lib/deinterlaceQuadrants/defines.txt
- POLCAM-Live-main/POLCAM-Live/POLCAM_Live/for_redistribution_files_only/lib/+CVersion/codegen/lib/deinterlaceQuadrants/deinterlaceQuadrants.c
- POLCAM-Live-main/POLCAM-Live/POLCAM_Live/for_redistribution_files_only/lib/+CVersion/codegen/lib/deinterlaceQuadrants/deinterlaceQuadrants.h
- POLCAM-Live-main/POLCAM-Live/POLCAM_Live/for_redistribution_files_only/lib/+CVersion/codegen/lib/deinterlaceQuadrants/deinterlaceQuadrants_data.c
- POLCAM-Live-main/POLCAM-Live/POLCAM_Live/for_redistribution_files_only/lib/+CVersion/codegen/lib/deinterlaceQuadrants/deinterlaceQuadrants_data.h
- POLCAM-Live-main/POLCAM-Live/POLCAM_Live/for_redistribution_files_only/lib/+CVersion/codegen/lib/deinterlaceQuadrants/deinterlaceQuadrants_emxAPI.c
- POLCAM-Live-main/POLCAM-Live/POLCAM_Live/for_redistribution_files_only/lib/+CVersion/codegen/lib/deinterlaceQuadrants/deinterlaceQuadrants_emxAPI.h
- POLCAM-Live-main/POLCAM-Live/POLCAM_Live/for_redistribution_files_only/lib/+CVersion/codegen/lib/deinterlaceQuadrants/deinterlaceQuadrants_emxutil.c
- POLCAM-Live-main/POLCAM-Live/POLCAM_Live/for_redistribution_files_only/lib/+CVersion/codegen/lib/deinterlaceQuadrants/deinterlaceQuadrants_emxutil.h
- POLCAM-Live-main/POLCAM-Live/POLCAM_Live/for_redistribution_files_only/lib/+CVersion/codegen/lib/deinterlaceQuadrants/deinterlaceQuadrants_initialize.c
- POLCAM-Live-main/POLCAM-Live/POLCAM_Live/for_redistribution_files_only/lib/+CVersion/codegen/lib/deinterlaceQuadrants/deinterlaceQuadrants_initialize.h
- POLCAM-Live-main/POLCAM-Live/POLCAM_Live/for_redistribution_files_only/lib/+CVersion/codegen/lib/deinterlaceQuadrants/deinterlaceQuadrants_rtw.bat
- POLCAM-Live-main/POLCAM-Live/POLCAM_Live/for_redistribution_files_only/lib/+CVersion/codegen/lib/deinterlaceQuadrants/deinterlaceQuadrants_rtw.mk
- POLCAM-Live-main/POLCAM-Live/POLCAM_Live/for_redistribution_files_only/lib/+CVersion/codegen/lib/deinterlaceQuadrants/deinterlaceQuadrants_rtw.rsp
- POLCAM-Live-main/POLCAM-Live/POLCAM_Live/for_redistribution_files_only/lib/+CVersion/codegen/lib/deinterlaceQuadrants/deinterlaceQuadrants_rtw_comp.rsp
- POLCAM-Live-main/POLCAM-Live/POLCAM_Live/for_redistribution_files_only/lib/+CVersion/codegen/lib/deinterlaceQuadrants/deinterlaceQuadrants_rtw_ref.rsp
- POLCAM-Live-main/POLCAM-Live/POLCAM_Live/for_redistribution_files_only/lib/+CVersion/codegen/lib/deinterlaceQuadrants/deinterlaceQuadrants_terminate.c
- POLCAM-Live-main/POLCAM-Live/POLCAM_Live/for_redistribution_files_only/lib/+CVersion/codegen/lib/deinterlaceQuadrants/deinterlaceQuadrants_terminate.h
- POLCAM-Live-main/POLCAM-Live/POLCAM_Live/for_redistribution_files_only/lib/+CVersion/codegen/lib/deinterlaceQuadrants/deinterlaceQuadrants_types.h
- POLCAM-Live-main/POLCAM-Live/POLCAM_Live/for_redistribution_files_only/lib/+CVersion/codegen/lib/deinterlaceQuadrants/examples/
- POLCAM-Live-main/POLCAM-Live/POLCAM_Live/for_redistribution_files_only/lib/+CVersion/codegen/lib/deinterlaceQuadrants/examples/main.c
- POLCAM-Live-main/POLCAM-Live/POLCAM_Live/for_redistribution_files_only/lib/+CVersion/codegen/lib/deinterlaceQuadrants/examples/main.h
- POLCAM-Live-main/POLCAM-Live/POLCAM_Live/for_redistribution_files_only/lib/+CVersion/codegen/lib/deinterlaceQuadrants/html/
- POLCAM-Live-main/POLCAM-Live/POLCAM_Live/for_redistribution_files_only/lib/+CVersion/codegen/lib/deinterlaceQuadrants/html/report.mldatx
- POLCAM-Live-main/POLCAM-Live/POLCAM_Live/for_redistribution_files_only/lib/+CVersion/codegen/lib/deinterlaceQuadrants/interface/
- POLCAM-Live-main/POLCAM-Live/POLCAM_Live/for_redistribution_files_only/lib/+CVersion/codegen/lib/deinterlaceQuadrants/interface/_coder_deinterlaceQuadrants_api.c
- POLCAM-Live-main/POLCAM-Live/POLCAM_Live/for_redistribution_files_only/lib/+CVersion/codegen/lib/deinterlaceQuadrants/interface/_coder_deinterlaceQuadrants_api.h
- POLCAM-Live-main/POLCAM-Live/POLCAM_Live/for_redistribution_files_only/lib/+CVersion/codegen/lib/deinterlaceQuadrants/interface/_coder_deinterlaceQuadrants_info.c
- POLCAM-Live-main/POLCAM-Live/POLCAM_Live/for_redistribution_files_only/lib/+CVersion/codegen/lib/deinterlaceQuadrants/interface/_coder_deinterlaceQuadrants_info.h
- POLCAM-Live-main/POLCAM-Live/POLCAM_Live/for_redistribution_files_only/lib/+CVersion/codegen/lib/deinterlaceQuadrants/interface/_coder_deinterlaceQuadrants_mex.c
- POLCAM-Live-main/POLCAM-Live/POLCAM_Live/for_redistribution_files_only/lib/+CVersion/codegen/lib/deinterlaceQuadrants/interface/_coder_deinterlaceQuadrants_mex.h
- POLCAM-Live-main/POLCAM-Live/POLCAM_Live/for_redistribution_files_only/lib/+CVersion/codegen/lib/deinterlaceQuadrants/rtw_proj.tmw
- POLCAM-Live-main/POLCAM-Live/POLCAM_Live/for_redistribution_files_only/lib/+CVersion/codegen/lib/deinterlaceQuadrants/rtwtypes.h
- POLCAM-Live-main/POLCAM-Live/POLCAM_Live/for_redistribution_files_only/lib/+CVersion/codegen/lib/deinterlaceQuadrants/setup_msvc.bat
- POLCAM-Live-main/POLCAM-Live/POLCAM_Live/for_redistribution_files_only/lib/+CVersion/codegen/mex/
- POLCAM-Live-main/POLCAM-Live/POLCAM_Live/for_redistribution_files_only/lib/+CVersion/codegen/mex/deinterlaceQuadrants/
- POLCAM-Live-main/POLCAM-Live/POLCAM_Live/for_redistribution_files_only/lib/+CVersion/codegen/mex/deinterlaceQuadrants/SetEnv.bat
- POLCAM-Live-main/POLCAM-Live/POLCAM_Live/for_redistribution_files_only/lib/+CVersion/codegen/mex/deinterlaceQuadrants/_clang-format
- POLCAM-Live-main/POLCAM-Live/POLCAM_Live/for_redistribution_files_only/lib/+CVersion/codegen/mex/deinterlaceQuadrants/build.ninja
- POLCAM-Live-main/POLCAM-Live/POLCAM_Live/for_redistribution_files_only/lib/+CVersion/codegen/mex/deinterlaceQuadrants/build/
- POLCAM-Live-main/POLCAM-Live/POLCAM_Live/for_redistribution_files_only/lib/+CVersion/codegen/mex/deinterlaceQuadrants/build/win64/
- POLCAM-Live-main/POLCAM-Live/POLCAM_Live/for_redistribution_files_only/lib/+CVersion/codegen/mex/deinterlaceQuadrants/build/win64/_coder_deinterlaceQuadrants_api.obj
- POLCAM-Live-main/POLCAM-Live/POLCAM_Live/for_redistribution_files_only/lib/+CVersion/codegen/mex/deinterlaceQuadrants/build/win64/_coder_deinterlaceQuadrants_info.obj
- POLCAM-Live-main/POLCAM-Live/POLCAM_Live/for_redistribution_files_only/lib/+CVersion/codegen/mex/deinterlaceQuadrants/build/win64/_coder_deinterlaceQuadrants_mex.obj
- POLCAM-Live-main/POLCAM-Live/POLCAM_Live/for_redistribution_files_only/lib/+CVersion/codegen/mex/deinterlaceQuadrants/build/win64/buildLog.log
- POLCAM-Live-main/POLCAM-Live/POLCAM_Live/for_redistribution_files_only/lib/+CVersion/codegen/mex/deinterlaceQuadrants/build/win64/c_mexapi_version.obj
- POLCAM-Live-main/POLCAM-Live/POLCAM_Live/for_redistribution_files_only/lib/+CVersion/codegen/mex/deinterlaceQuadrants/build/win64/deinterlaceQuadrants.obj
- POLCAM-Live-main/POLCAM-Live/POLCAM_Live/for_redistribution_files_only/lib/+CVersion/codegen/mex/deinterlaceQuadrants/build/win64/deinterlaceQuadrants_data.obj
- POLCAM-Live-main/POLCAM-Live/POLCAM_Live/for_redistribution_files_only/lib/+CVersion/codegen/mex/deinterlaceQuadrants/build/win64/deinterlaceQuadrants_emxutil.obj
- POLCAM-Live-main/POLCAM-Live/POLCAM_Live/for_redistribution_files_only/lib/+CVersion/codegen/mex/deinterlaceQuadrants/build/win64/deinterlaceQuadrants_initialize.obj
- POLCAM-Live-main/POLCAM-Live/POLCAM_Live/for_redistribution_files_only/lib/+CVersion/codegen/mex/deinterlaceQuadrants/build/win64/deinterlaceQuadrants_terminate.obj
- POLCAM-Live-main/POLCAM-Live/POLCAM_Live/for_redistribution_files_only/lib/+CVersion/codegen/mex/deinterlaceQuadrants/build/win64/indexShapeCheck.obj
- POLCAM-Live-main/POLCAM-Live/POLCAM_Live/for_redistribution_files_only/lib/+CVersion/codegen/mex/deinterlaceQuadrants/build/win64/reshapeSizeChecks.obj
- POLCAM-Live-main/POLCAM-Live/POLCAM_Live/for_redistribution_files_only/lib/+CVersion/codegen/mex/deinterlaceQuadrants/build/win64/rt_nonfinite.obj
- POLCAM-Live-main/POLCAM-Live/POLCAM_Live/for_redistribution_files_only/lib/+CVersion/codegen/mex/deinterlaceQuadrants/buildInfo.mat
- POLCAM-Live-main/POLCAM-Live/POLCAM_Live/for_redistribution_files_only/lib/+CVersion/codegen/mex/deinterlaceQuadrants/cfiGuiReport.mat
- POLCAM-Live-main/POLCAM-Live/POLCAM_Live/for_redistribution_files_only/lib/+CVersion/codegen/mex/deinterlaceQuadrants/compile_commands.json
- POLCAM-Live-main/POLCAM-Live/POLCAM_Live/for_redistribution_files_only/lib/+CVersion/codegen/mex/deinterlaceQuadrants/deinterlaceQuadrants.c
- POLCAM-Live-main/POLCAM-Live/POLCAM_Live/for_redistribution_files_only/lib/+CVersion/codegen/mex/deinterlaceQuadrants/deinterlaceQuadrants.h
- POLCAM-Live-main/POLCAM-Live/POLCAM_Live/for_redistribution_files_only/lib/+CVersion/codegen/mex/deinterlaceQuadrants/deinterlaceQuadrants_data.c
- POLCAM-Live-main/POLCAM-Live/POLCAM_Live/for_redistribution_files_only/lib/+CVersion/codegen/mex/deinterlaceQuadrants/deinterlaceQuadrants_data.h
- POLCAM-Live-main/POLCAM-Live/POLCAM_Live/for_redistribution_files_only/lib/+CVersion/codegen/mex/deinterlaceQuadrants/deinterlaceQuadrants_emxutil.c
- POLCAM-Live-main/POLCAM-Live/POLCAM_Live/for_redistribution_files_only/lib/+CVersion/codegen/mex/deinterlaceQuadrants/deinterlaceQuadrants_emxutil.h
- POLCAM-Live-main/POLCAM-Live/POLCAM_Live/for_redistribution_files_only/lib/+CVersion/codegen/mex/deinterlaceQuadrants/deinterlaceQuadrants_initialize.c
- POLCAM-Live-main/POLCAM-Live/POLCAM_Live/for_redistribution_files_only/lib/+CVersion/codegen/mex/deinterlaceQuadrants/deinterlaceQuadrants_initialize.h
- POLCAM-Live-main/POLCAM-Live/POLCAM_Live/for_redistribution_files_only/lib/+CVersion/codegen/mex/deinterlaceQuadrants/deinterlaceQuadrants_internal_types.h
- POLCAM-Live-main/POLCAM-Live/POLCAM_Live/for_redistribution_files_only/lib/+CVersion/codegen/mex/deinterlaceQuadrants/deinterlaceQuadrants_mex.bat
- POLCAM-Live-main/POLCAM-Live/POLCAM_Live/for_redistribution_files_only/lib/+CVersion/codegen/mex/deinterlaceQuadrants/deinterlaceQuadrants_mex.exp
- POLCAM-Live-main/POLCAM-Live/POLCAM_Live/for_redistribution_files_only/lib/+CVersion/codegen/mex/deinterlaceQuadrants/deinterlaceQuadrants_mex.lib
- POLCAM-Live-main/POLCAM-Live/POLCAM_Live/for_redistribution_files_only/lib/+CVersion/codegen/mex/deinterlaceQuadrants/deinterlaceQuadrants_mex.mexw64
- POLCAM-Live-main/POLCAM-Live/POLCAM_Live/for_redistribution_files_only/lib/+CVersion/codegen/mex/deinterlaceQuadrants/deinterlaceQuadrants_mex.mexw64.manifest
- POLCAM-Live-main/POLCAM-Live/POLCAM_Live/for_redistribution_files_only/lib/+CVersion/codegen/mex/deinterlaceQuadrants/deinterlaceQuadrants_terminate.c
- POLCAM-Live-main/POLCAM-Live/POLCAM_Live/for_redistribution_files_only/lib/+CVersion/codegen/mex/deinterlaceQuadrants/deinterlaceQuadrants_terminate.h
- POLCAM-Live-main/POLCAM-Live/POLCAM_Live/for_redistribution_files_only/lib/+CVersion/codegen/mex/deinterlaceQuadrants/deinterlaceQuadrants_types.h
- POLCAM-Live-main/POLCAM-Live/POLCAM_Live/for_redistribution_files_only/lib/+CVersion/codegen/mex/deinterlaceQuadrants/gcGuiReport.mat
- POLCAM-Live-main/POLCAM-Live/POLCAM_Live/for_redistribution_files_only/lib/+CVersion/codegen/mex/deinterlaceQuadrants/html/
- POLCAM-Live-main/POLCAM-Live/POLCAM_Live/for_redistribution_files_only/lib/+CVersion/codegen/mex/deinterlaceQuadrants/html/report.mldatx
- POLCAM-Live-main/POLCAM-Live/POLCAM_Live/for_redistribution_files_only/lib/+CVersion/codegen/mex/deinterlaceQuadrants/indexShapeCheck.c
- POLCAM-Live-main/POLCAM-Live/POLCAM_Live/for_redistribution_files_only/lib/+CVersion/codegen/mex/deinterlaceQuadrants/indexShapeCheck.h
- POLCAM-Live-main/POLCAM-Live/POLCAM_Live/for_redistribution_files_only/lib/+CVersion/codegen/mex/deinterlaceQuadrants/interface/
- POLCAM-Live-main/POLCAM-Live/POLCAM_Live/for_redistribution_files_only/lib/+CVersion/codegen/mex/deinterlaceQuadrants/interface/_coder_deinterlaceQuadrants_api.c
- POLCAM-Live-main/POLCAM-Live/POLCAM_Live/for_redistribution_files_only/lib/+CVersion/codegen/mex/deinterlaceQuadrants/interface/_coder_deinterlaceQuadrants_api.h
- POLCAM-Live-main/POLCAM-Live/POLCAM_Live/for_redistribution_files_only/lib/+CVersion/codegen/mex/deinterlaceQuadrants/interface/_coder_deinterlaceQuadrants_info.c
- POLCAM-Live-main/POLCAM-Live/POLCAM_Live/for_redistribution_files_only/lib/+CVersion/codegen/mex/deinterlaceQuadrants/interface/_coder_deinterlaceQuadrants_info.h
- POLCAM-Live-main/POLCAM-Live/POLCAM_Live/for_redistribution_files_only/lib/+CVersion/codegen/mex/deinterlaceQuadrants/interface/_coder_deinterlaceQuadrants_mex.c
- POLCAM-Live-main/POLCAM-Live/POLCAM_Live/for_redistribution_files_only/lib/+CVersion/codegen/mex/deinterlaceQuadrants/interface/_coder_deinterlaceQuadrants_mex.h
- POLCAM-Live-main/POLCAM-Live/POLCAM_Live/for_redistribution_files_only/lib/+CVersion/codegen/mex/deinterlaceQuadrants/reshapeSizeChecks.c
- POLCAM-Live-main/POLCAM-Live/POLCAM_Live/for_redistribution_files_only/lib/+CVersion/codegen/mex/deinterlaceQuadrants/reshapeSizeChecks.h
- POLCAM-Live-main/POLCAM-Live/POLCAM_Live/for_redistribution_files_only/lib/+CVersion/codegen/mex/deinterlaceQuadrants/rt_nonfinite.c
- POLCAM-Live-main/POLCAM-Live/POLCAM_Live/for_redistribution_files_only/lib/+CVersion/codegen/mex/deinterlaceQuadrants/rt_nonfinite.h
- POLCAM-Live-main/POLCAM-Live/POLCAM_Live/for_redistribution_files_only/lib/+CVersion/codegen/mex/deinterlaceQuadrants/rtwtypes.h
- POLCAM-Live-main/POLCAM-Live/POLCAM_Live/for_redistribution_files_only/lib/+CVersion/deinterlaceQuadrants.m
- POLCAM-Live-main/POLCAM-Live/POLCAM_Live/for_redistribution_files_only/lib/+CVersion/deinterlaceQuadrants.prj
- POLCAM-Live-main/POLCAM-Live/POLCAM_Live/for_redistribution_files_only/lib/+CVersion/deinterlaceQuadrants_mex.mexw64
- POLCAM-Live-main/POLCAM-Live/POLCAM_Live/for_redistribution_files_only/lib/+CVersion/deinterlaceQuadrants_test.m
- POLCAM-Live-main/POLCAM-Live/POLCAM_Live/for_redistribution_files_only/lib/+Utils/
- POLCAM-Live-main/POLCAM-Live/POLCAM_Live/for_redistribution_files_only/lib/+Utils/getAverageIntensityProjectionFromPath.m
- POLCAM-Live-main/POLCAM-Live/POLCAM_Live/for_redistribution_files_only/lib/+Utils/getMaximumIntensityProjectionFromPath.m
- POLCAM-Live-main/POLCAM-Live/POLCAM_Live/for_redistribution_files_only/lib/+Utils/getMinimumIntensityProjectionFromPath.m
- POLCAM-Live-main/POLCAM-Live/POLCAM_Live/for_redistribution_files_only/lib/+Utils/getOrderedImageFilelist.m
- POLCAM-Live-main/POLCAM-Live/POLCAM_Live/for_redistribution_files_only/lib/+Utils/getSumIntensityProjectionFromPath.m
- POLCAM-Live-main/POLCAM-Live/POLCAM_Live/for_redistribution_files_only/lib/+Utils/readTiffStack.m
- POLCAM-Live-main/POLCAM-Live/POLCAM_Live/for_redistribution_files_only/lib/Camera.m
- POLCAM-Live-main/POLCAM-Live/POLCAM_Live/for_redistribution_files_only/lib/Microscope.m
- POLCAM-Live-main/POLCAM-Live/POLCAM_Live/for_redistribution_files_only/lib/Process.m
- POLCAM-Live-main/POLCAM-Live/POLCAM_Live/for_redistribution_files_only/readme.txt
- POLCAM-Live-main/POLCAM-Live/POLCAM_Live/for_redistribution_files_only/splash.png
- POLCAM-Live-main/POLCAM-Live/POLCAM_Live/for_testing/
- POLCAM-Live-main/POLCAM-Live/POLCAM_Live/for_testing/POLCAM_Live.exe
- POLCAM-Live-main/POLCAM-Live/POLCAM_Live/for_testing/includedSupportPackages.txt
- POLCAM-Live-main/POLCAM-Live/POLCAM_Live/for_testing/mccExcludedFiles.log
- POLCAM-Live-main/POLCAM-Live/POLCAM_Live/for_testing/readme.txt
- POLCAM-Live-main/POLCAM-Live/POLCAM_Live/for_testing/requiredMCRProducts.txt
- POLCAM-Live-main/POLCAM-Live/POLCAM_Live/for_testing/splash.png
- POLCAM-Live-main/POLCAM-Live/POLCAM_Live/for_testing/unresolvedSymbols.txt
- POLCAM-Live-main/POLCAM-Live/POLCAM_Live_resources/
- POLCAM-Live-main/POLCAM-Live/POLCAM_Live_resources/icon.ico
- POLCAM-Live-main/POLCAM-Live/POLCAM_Live_resources/icon_16.png
- POLCAM-Live-main/POLCAM-Live/POLCAM_Live_resources/icon_24.png
- POLCAM-Live-main/POLCAM-Live/POLCAM_Live_resources/icon_32.png
- POLCAM-Live-main/POLCAM-Live/POLCAM_Live_resources/icon_48.png
- POLCAM-Live-main/POLCAM-Live/dialog apps/
- POLCAM-Live-main/POLCAM-Live/dialog apps/DialogAppDoubleSlider.mlapp
- POLCAM-Live-main/POLCAM-Live/dialog apps/DialogAppImgData.mlapp
- POLCAM-Live-main/POLCAM-Live/dialog apps/DialogAppSettingsDiffractionLimited.mlapp
- POLCAM-Live-main/POLCAM-Live/dialog apps/DialogAppSingleSlider.mlapp
- POLCAM-Live-main/POLCAM-Live/lib/
- POLCAM-Live-main/POLCAM-Live/lib/+CVersion/
- POLCAM-Live-main/POLCAM-Live/lib/+CVersion/codegen/
- POLCAM-Live-main/POLCAM-Live/lib/+CVersion/codegen/lib/
- POLCAM-Live-main/POLCAM-Live/lib/+CVersion/codegen/lib/deinterlaceQuadrants/
- POLCAM-Live-main/POLCAM-Live/lib/+CVersion/codegen/lib/deinterlaceQuadrants/_clang-format
- POLCAM-Live-main/POLCAM-Live/lib/+CVersion/codegen/lib/deinterlaceQuadrants/buildInfo.mat
- POLCAM-Live-main/POLCAM-Live/lib/+CVersion/codegen/lib/deinterlaceQuadrants/codeInfo.mat
- POLCAM-Live-main/POLCAM-Live/lib/+CVersion/codegen/lib/deinterlaceQuadrants/codedescriptor.dmr
- POLCAM-Live-main/POLCAM-Live/lib/+CVersion/codegen/lib/deinterlaceQuadrants/compileInfo.mat
- POLCAM-Live-main/POLCAM-Live/lib/+CVersion/codegen/lib/deinterlaceQuadrants/defines.txt
- POLCAM-Live-main/POLCAM-Live/lib/+CVersion/codegen/lib/deinterlaceQuadrants/deinterlaceQuadrants.c
- POLCAM-Live-main/POLCAM-Live/lib/+CVersion/codegen/lib/deinterlaceQuadrants/deinterlaceQuadrants.h
- POLCAM-Live-main/POLCAM-Live/lib/+CVersion/codegen/lib/deinterlaceQuadrants/deinterlaceQuadrants_data.c
- POLCAM-Live-main/POLCAM-Live/lib/+CVersion/codegen/lib/deinterlaceQuadrants/deinterlaceQuadrants_data.h
- POLCAM-Live-main/POLCAM-Live/lib/+CVersion/codegen/lib/deinterlaceQuadrants/deinterlaceQuadrants_emxAPI.c
- POLCAM-Live-main/POLCAM-Live/lib/+CVersion/codegen/lib/deinterlaceQuadrants/deinterlaceQuadrants_emxAPI.h
- POLCAM-Live-main/POLCAM-Live/lib/+CVersion/codegen/lib/deinterlaceQuadrants/deinterlaceQuadrants_emxutil.c
- POLCAM-Live-main/POLCAM-Live/lib/+CVersion/codegen/lib/deinterlaceQuadrants/deinterlaceQuadrants_emxutil.h
- POLCAM-Live-main/POLCAM-Live/lib/+CVersion/codegen/lib/deinterlaceQuadrants/deinterlaceQuadrants_initialize.c
- POLCAM-Live-main/POLCAM-Live/lib/+CVersion/codegen/lib/deinterlaceQuadrants/deinterlaceQuadrants_initialize.h
- POLCAM-Live-main/POLCAM-Live/lib/+CVersion/codegen/lib/deinterlaceQuadrants/deinterlaceQuadrants_rtw.bat
- POLCAM-Live-main/POLCAM-Live/lib/+CVersion/codegen/lib/deinterlaceQuadrants/deinterlaceQuadrants_rtw.mk
- POLCAM-Live-main/POLCAM-Live/lib/+CVersion/codegen/lib/deinterlaceQuadrants/deinterlaceQuadrants_rtw.rsp
- POLCAM-Live-main/POLCAM-Live/lib/+CVersion/codegen/lib/deinterlaceQuadrants/deinterlaceQuadrants_rtw_comp.rsp
- POLCAM-Live-main/POLCAM-Live/lib/+CVersion/codegen/lib/deinterlaceQuadrants/deinterlaceQuadrants_rtw_ref.rsp
- POLCAM-Live-main/POLCAM-Live/lib/+CVersion/codegen/lib/deinterlaceQuadrants/deinterlaceQuadrants_terminate.c
- POLCAM-Live-main/POLCAM-Live/lib/+CVersion/codegen/lib/deinterlaceQuadrants/deinterlaceQuadrants_terminate.h
- POLCAM-Live-main/POLCAM-Live/lib/+CVersion/codegen/lib/deinterlaceQuadrants/deinterlaceQuadrants_types.h
- POLCAM-Live-main/POLCAM-Live/lib/+CVersion/codegen/lib/deinterlaceQuadrants/examples/
- POLCAM-Live-main/POLCAM-Live/lib/+CVersion/codegen/lib/deinterlaceQuadrants/examples/main.c
- POLCAM-Live-main/POLCAM-Live/lib/+CVersion/codegen/lib/deinterlaceQuadrants/examples/main.h
- POLCAM-Live-main/POLCAM-Live/lib/+CVersion/codegen/lib/deinterlaceQuadrants/html/
- POLCAM-Live-main/POLCAM-Live/lib/+CVersion/codegen/lib/deinterlaceQuadrants/html/report.mldatx
- POLCAM-Live-main/POLCAM-Live/lib/+CVersion/codegen/lib/deinterlaceQuadrants/interface/
- POLCAM-Live-main/POLCAM-Live/lib/+CVersion/codegen/lib/deinterlaceQuadrants/interface/_coder_deinterlaceQuadrants_api.c
- POLCAM-Live-main/POLCAM-Live/lib/+CVersion/codegen/lib/deinterlaceQuadrants/interface/_coder_deinterlaceQuadrants_api.h
- POLCAM-Live-main/POLCAM-Live/lib/+CVersion/codegen/lib/deinterlaceQuadrants/interface/_coder_deinterlaceQuadrants_info.c
- POLCAM-Live-main/POLCAM-Live/lib/+CVersion/codegen/lib/deinterlaceQuadrants/interface/_coder_deinterlaceQuadrants_info.h
- POLCAM-Live-main/POLCAM-Live/lib/+CVersion/codegen/lib/deinterlaceQuadrants/interface/_coder_deinterlaceQuadrants_mex.c
- POLCAM-Live-main/POLCAM-Live/lib/+CVersion/codegen/lib/deinterlaceQuadrants/interface/_coder_deinterlaceQuadrants_mex.h
- POLCAM-Live-main/POLCAM-Live/lib/+CVersion/codegen/lib/deinterlaceQuadrants/rtw_proj.tmw
- POLCAM-Live-main/POLCAM-Live/lib/+CVersion/codegen/lib/deinterlaceQuadrants/rtwtypes.h
- POLCAM-Live-main/POLCAM-Live/lib/+CVersion/codegen/lib/deinterlaceQuadrants/setup_msvc.bat
- POLCAM-Live-main/POLCAM-Live/lib/+CVersion/codegen/mex/
- POLCAM-Live-main/POLCAM-Live/lib/+CVersion/codegen/mex/deinterlaceQuadrants/
- POLCAM-Live-main/POLCAM-Live/lib/+CVersion/codegen/mex/deinterlaceQuadrants/SetEnv.bat
- POLCAM-Live-main/POLCAM-Live/lib/+CVersion/codegen/mex/deinterlaceQuadrants/_clang-format
- POLCAM-Live-main/POLCAM-Live/lib/+CVersion/codegen/mex/deinterlaceQuadrants/build.ninja
- POLCAM-Live-main/POLCAM-Live/lib/+CVersion/codegen/mex/deinterlaceQuadrants/build/
- POLCAM-Live-main/POLCAM-Live/lib/+CVersion/codegen/mex/deinterlaceQuadrants/build/win64/
- POLCAM-Live-main/POLCAM-Live/lib/+CVersion/codegen/mex/deinterlaceQuadrants/build/win64/_coder_deinterlaceQuadrants_api.obj
- POLCAM-Live-main/POLCAM-Live/lib/+CVersion/codegen/mex/deinterlaceQuadrants/build/win64/_coder_deinterlaceQuadrants_info.obj
- POLCAM-Live-main/POLCAM-Live/lib/+CVersion/codegen/mex/deinterlaceQuadrants/build/win64/_coder_deinterlaceQuadrants_mex.obj
- POLCAM-Live-main/POLCAM-Live/lib/+CVersion/codegen/mex/deinterlaceQuadrants/build/win64/buildLog.log
- POLCAM-Live-main/POLCAM-Live/lib/+CVersion/codegen/mex/deinterlaceQuadrants/build/win64/c_mexapi_version.obj
- POLCAM-Live-main/POLCAM-Live/lib/+CVersion/codegen/mex/deinterlaceQuadrants/build/win64/deinterlaceQuadrants.obj
- POLCAM-Live-main/POLCAM-Live/lib/+CVersion/codegen/mex/deinterlaceQuadrants/build/win64/deinterlaceQuadrants_data.obj
- POLCAM-Live-main/POLCAM-Live/lib/+CVersion/codegen/mex/deinterlaceQuadrants/build/win64/deinterlaceQuadrants_emxutil.obj
- POLCAM-Live-main/POLCAM-Live/lib/+CVersion/codegen/mex/deinterlaceQuadrants/build/win64/deinterlaceQuadrants_initialize.obj
- POLCAM-Live-main/POLCAM-Live/lib/+CVersion/codegen/mex/deinterlaceQuadrants/build/win64/deinterlaceQuadrants_terminate.obj
- POLCAM-Live-main/POLCAM-Live/lib/+CVersion/codegen/mex/deinterlaceQuadrants/build/win64/indexShapeCheck.obj
- POLCAM-Live-main/POLCAM-Live/lib/+CVersion/codegen/mex/deinterlaceQuadrants/build/win64/reshapeSizeChecks.obj
- POLCAM-Live-main/POLCAM-Live/lib/+CVersion/codegen/mex/deinterlaceQuadrants/build/win64/rt_nonfinite.obj
- POLCAM-Live-main/POLCAM-Live/lib/+CVersion/codegen/mex/deinterlaceQuadrants/buildInfo.mat
- POLCAM-Live-main/POLCAM-Live/lib/+CVersion/codegen/mex/deinterlaceQuadrants/cfiGuiReport.mat
- POLCAM-Live-main/POLCAM-Live/lib/+CVersion/codegen/mex/deinterlaceQuadrants/compile_commands.json
- POLCAM-Live-main/POLCAM-Live/lib/+CVersion/codegen/mex/deinterlaceQuadrants/deinterlaceQuadrants.c
- POLCAM-Live-main/POLCAM-Live/lib/+CVersion/codegen/mex/deinterlaceQuadrants/deinterlaceQuadrants.h
- POLCAM-Live-main/POLCAM-Live/lib/+CVersion/codegen/mex/deinterlaceQuadrants/deinterlaceQuadrants_data.c
- POLCAM-Live-main/POLCAM-Live/lib/+CVersion/codegen/mex/deinterlaceQuadrants/deinterlaceQuadrants_data.h
- POLCAM-Live-main/POLCAM-Live/lib/+CVersion/codegen/mex/deinterlaceQuadrants/deinterlaceQuadrants_emxutil.c
- POLCAM-Live-main/POLCAM-Live/lib/+CVersion/codegen/mex/deinterlaceQuadrants/deinterlaceQuadrants_emxutil.h
- POLCAM-Live-main/POLCAM-Live/lib/+CVersion/codegen/mex/deinterlaceQuadrants/deinterlaceQuadrants_initialize.c
- POLCAM-Live-main/POLCAM-Live/lib/+CVersion/codegen/mex/deinterlaceQuadrants/deinterlaceQuadrants_initialize.h
- POLCAM-Live-main/POLCAM-Live/lib/+CVersion/codegen/mex/deinterlaceQuadrants/deinterlaceQuadrants_internal_types.h
- POLCAM-Live-main/POLCAM-Live/lib/+CVersion/codegen/mex/deinterlaceQuadrants/deinterlaceQuadrants_mex.bat
- POLCAM-Live-main/POLCAM-Live/lib/+CVersion/codegen/mex/deinterlaceQuadrants/deinterlaceQuadrants_mex.exp
- POLCAM-Live-main/POLCAM-Live/lib/+CVersion/codegen/mex/deinterlaceQuadrants/deinterlaceQuadrants_mex.lib
- POLCAM-Live-main/POLCAM-Live/lib/+CVersion/codegen/mex/deinterlaceQuadrants/deinterlaceQuadrants_mex.mexw64
- POLCAM-Live-main/POLCAM-Live/lib/+CVersion/codegen/mex/deinterlaceQuadrants/deinterlaceQuadrants_mex.mexw64.manifest
- POLCAM-Live-main/POLCAM-Live/lib/+CVersion/codegen/mex/deinterlaceQuadrants/deinterlaceQuadrants_terminate.c
- POLCAM-Live-main/POLCAM-Live/lib/+CVersion/codegen/mex/deinterlaceQuadrants/deinterlaceQuadrants_terminate.h
- POLCAM-Live-main/POLCAM-Live/lib/+CVersion/codegen/mex/deinterlaceQuadrants/deinterlaceQuadrants_types.h
- POLCAM-Live-main/POLCAM-Live/lib/+CVersion/codegen/mex/deinterlaceQuadrants/gcGuiReport.mat
- POLCAM-Live-main/POLCAM-Live/lib/+CVersion/codegen/mex/deinterlaceQuadrants/html/
- POLCAM-Live-main/POLCAM-Live/lib/+CVersion/codegen/mex/deinterlaceQuadrants/html/report.mldatx
- POLCAM-Live-main/POLCAM-Live/lib/+CVersion/codegen/mex/deinterlaceQuadrants/indexShapeCheck.c
- POLCAM-Live-main/POLCAM-Live/lib/+CVersion/codegen/mex/deinterlaceQuadrants/indexShapeCheck.h
- POLCAM-Live-main/POLCAM-Live/lib/+CVersion/codegen/mex/deinterlaceQuadrants/interface/
- POLCAM-Live-main/POLCAM-Live/lib/+CVersion/codegen/mex/deinterlaceQuadrants/interface/_coder_deinterlaceQuadrants_api.c
- POLCAM-Live-main/POLCAM-Live/lib/+CVersion/codegen/mex/deinterlaceQuadrants/interface/_coder_deinterlaceQuadrants_api.h
- POLCAM-Live-main/POLCAM-Live/lib/+CVersion/codegen/mex/deinterlaceQuadrants/interface/_coder_deinterlaceQuadrants_info.c
- POLCAM-Live-main/POLCAM-Live/lib/+CVersion/codegen/mex/deinterlaceQuadrants/interface/_coder_deinterlaceQuadrants_info.h
- POLCAM-Live-main/POLCAM-Live/lib/+CVersion/codegen/mex/deinterlaceQuadrants/interface/_coder_deinterlaceQuadrants_mex.c
- POLCAM-Live-main/POLCAM-Live/lib/+CVersion/codegen/mex/deinterlaceQuadrants/interface/_coder_deinterlaceQuadrants_mex.h
- POLCAM-Live-main/POLCAM-Live/lib/+CVersion/codegen/mex/deinterlaceQuadrants/reshapeSizeChecks.c
- POLCAM-Live-main/POLCAM-Live/lib/+CVersion/codegen/mex/deinterlaceQuadrants/reshapeSizeChecks.h
- POLCAM-Live-main/POLCAM-Live/lib/+CVersion/codegen/mex/deinterlaceQuadrants/rt_nonfinite.c
- POLCAM-Live-main/POLCAM-Live/lib/+CVersion/codegen/mex/deinterlaceQuadrants/rt_nonfinite.h
- POLCAM-Live-main/POLCAM-Live/lib/+CVersion/codegen/mex/deinterlaceQuadrants/rtwtypes.h
- POLCAM-Live-main/POLCAM-Live/lib/+CVersion/deinterlaceQuadrants.m
- POLCAM-Live-main/POLCAM-Live/lib/+CVersion/deinterlaceQuadrants.prj
- POLCAM-Live-main/POLCAM-Live/lib/+CVersion/deinterlaceQuadrants_mex.mexw64
- POLCAM-Live-main/POLCAM-Live/lib/+CVersion/deinterlaceQuadrants_test.m
- POLCAM-Live-main/POLCAM-Live/lib/+Utils/
- POLCAM-Live-main/POLCAM-Live/lib/+Utils/getAverageIntensityProjectionFromPath.m
- POLCAM-Live-main/POLCAM-Live/lib/+Utils/getMaximumIntensityProjectionFromPath.m
- POLCAM-Live-main/POLCAM-Live/lib/+Utils/getMinimumIntensityProjectionFromPath.m
- POLCAM-Live-main/POLCAM-Live/lib/+Utils/getOrderedImageFilelist.m
- POLCAM-Live-main/POLCAM-Live/lib/+Utils/getSumIntensityProjectionFromPath.m
- POLCAM-Live-main/POLCAM-Live/lib/+Utils/readTiffStack.m
- POLCAM-Live-main/POLCAM-Live/lib/Camera.m
- POLCAM-Live-main/POLCAM-Live/lib/Microscope.m
- POLCAM-Live-main/POLCAM-Live/lib/Process.m
- POLCAM-Live-main/README.md
