# Supplementary material for: POLCAM: instant molecular orientation microscopy for the life sciences
Source: Nat Methods. 2024 Oct 7;21(10):1873–83. doi: 10.1038/s41592-024-02382-8 (PMC11466833; doi:10.1038/s41592-024-02382-8)
Supplement: Supplementary file 12 — MATLAB application for live processing of polarization camera images during acquisition (https://github.com/ezrabru/POLCAM-Live). [file 41592_2024_2382_MOESM12_ESM.zip › POLCAM-Live-main/POLCAM-Live/POLCAM_Live/for_redistribution_files_only/readme.txt]

POLCAM_Live Executable

1. Prerequisites for Deployment 

Verify that version 9.12 (R2022a) of the MATLAB Runtime is installed.   
If not, you can run the MATLAB Runtime installer.
To find its location, enter
  
    >>mcrinstaller
      
at the MATLAB prompt.
NOTE: You will need administrator rights to run the MATLAB Runtime installer. 

Alternatively, download and install the Windows version of the MATLAB Runtime for R2022a 
from the following link on the MathWorks website:

    https://www.mathworks.com/products/compiler/mcr/index.html
   
For more information about the MATLAB Runtime and the MATLAB Runtime installer, see 
"Distribute Applications" in the MATLAB Compiler documentation  
in the MathWorks Documentation Center.

2. Files to Deploy and Package

Files to Package for Standalone 
================================
-POLCAM_Live.exe
-MCRInstaller.exe 
    Note: if end users are unable to download the MATLAB Runtime using the
    instructions in the previous section, include it when building your 
    component by clicking the "Runtime included in package" link in the
    Deployment Tool.
-This readme file 


3. Definitions

For information on deployment terminology, go to
https://www.mathworks.com/help and select MATLAB Compiler >
Getting Started > About Application Deployment >
Deployment Product Terms in the MathWorks Documentation
Center.
