# Supplementary material for: POLCAM: instant molecular orientation microscopy for the life sciences
Source: Nat Methods. 2024 Oct 7;21(10):1873–83. doi: 10.1038/s41592-024-02382-8 (PMC11466833; doi:10.1038/s41592-024-02382-8)
Supplement: Supplementary file 12 — MATLAB application for live processing of polarization camera images during acquisition (https://github.com/ezrabru/POLCAM-Live). [file 41592_2024_2382_MOESM12_ESM.zip › POLCAM-Live-main/POLCAM-Live/POLCAM_Live/for_testing/requiredMCRProducts.txt]

35000	35003	35010	
