# Supplementary material for: POLCAM: instant molecular orientation microscopy for the life sciences
Source: Nat Methods. 2024 Oct 7;21(10):1873–83. doi: 10.1038/s41592-024-02382-8 (PMC11466833; doi:10.1038/s41592-024-02382-8)
Supplement: Supplementary file 13 — MATLAB code for processing single-molecule polarization camera images using DSF fitting (https://github.com/Lew-Lab/RoSE-O_POLCAM). [file 41592_2024_2382_MOESM13_ESM.zip]

Archive with 20 entries (18 files):
- RoSE-O_POLCAM-main/
- RoSE-O_POLCAM-main/README.md
- RoSE-O_POLCAM-main/RoSEO_PolCam_fibrils_demo.m
- RoSE-O_POLCAM-main/RoSEO_PolCam_simData_demo.m
- RoSE-O_POLCAM-main/utils/
- RoSE-O_POLCAM-main/utils/GaussWavelet_backgroundFit.m
- RoSE-O_POLCAM-main/utils/RoSEO_PolCam.m
- RoSE-O_POLCAM-main/utils/calFIMSecondM.m
- RoSE-O_POLCAM-main/utils/computeBasis.m
- RoSE-O_POLCAM-main/utils/computeCRB.m
- RoSE-O_POLCAM-main/utils/get_loc_data2.m
- RoSE-O_POLCAM-main/utils/grad_map2.m
- RoSE-O_POLCAM-main/utils/gradf2.m
- RoSE-O_POLCAM-main/utils/gradhmu2.m
- RoSE-O_POLCAM-main/utils/opt2struct.m
- RoSE-O_POLCAM-main/utils/projection_cone2.m
- RoSE-O_POLCAM-main/utils/proxmu2.m
- RoSE-O_POLCAM-main/utils/secondM2SymmConeWeighted.m
- RoSE-O_POLCAM-main/utils/upper_bound_Lipschitz_cnt.m
- RoSE-O_POLCAM-main/utils/visualizeRoSEest.m
