# Supplementary material for: POLCAM: instant molecular orientation microscopy for the life sciences
Source: Nat Methods. 2024 Oct 7;21(10):1873–83. doi: 10.1038/s41592-024-02382-8 (PMC11466833; doi:10.1038/s41592-024-02382-8)
Supplement: Supplementary file 13 — MATLAB code for processing single-molecule polarization camera images using DSF fitting (https://github.com/Lew-Lab/RoSE-O_POLCAM). [file 41592_2024_2382_MOESM13_ESM.zip › RoSE-O_POLCAM-main/utils/get_loc_data2.m]

function loc_data = get_loc_data2(gammaf, recovStruct)
%get_loc_data computes molecular parameters (localization data) consist of
%brightness, position and confidence level
%->---
%input
%->---
%gammaf:    array(3N,n_f) -molecular parameter estimates
%grid_p:    array(N,1)    -lateral grid points along x axis
%T:         array(N,N)    -point-wise confidence map
%thr:       scalar [0,1]  -point-wise confidence threshold
%---->-
%output
%---->-
%loc_data:   array with columns [frame _number  brightness, x,y, confidence]

loc_data = [];

%grid points passing through origin along x
grid_p = recovStruct.lateral_grid_p;

%number of grid points along x axis
grid_length = length(grid_p);

%total number of grid points
n_grid_p = recovStruct.n_grid_p;


%number of frames
n_frames = recovStruct.num_frames;

%loop over frames
for i = 1:n_frames

    %current molecular estimates
    z = gammaf(:, i);

    %molecular parameters related to XX basis
    z_xx = [z(1:n_grid_p); z(6 * n_grid_p + 1:7 * n_grid_p); z(7 * n_grid_p + 1:8 * n_grid_p)];

    %molecular parameters related to YY basis
    z_yy = [z(n_grid_p + 1:2 * n_grid_p); z(8 * n_grid_p + 1:9 * n_grid_p); z(9 * n_grid_p + 1:10 * n_grid_p)];

    %molecular parameters related to ZZ basis
    z_zz = [z(2 * n_grid_p + 1:3 * n_grid_p); z(10 * n_grid_p + 1:11 * n_grid_p); z(11 * n_grid_p + 1:12 * n_grid_p)];

    %molecular parameters related toXY basis
    z_xy = [z(3 * n_grid_p + 1:4 * n_grid_p); zeros(n_grid_p, 1); zeros(n_grid_p, 1)];

    %molecular parameters related to XZ basis
    z_xz = [z(4 * n_grid_p + 1:5 * n_grid_p); zeros(n_grid_p, 1); zeros(n_grid_p, 1)];

    %molecular parameters related to YZ basis
    z_yz = [z(5 * n_grid_p + 1:6 * n_grid_p); zeros(n_grid_p, 1); zeros(n_grid_p, 1)];

    %extract brightness-scaled second moments estimates (XX, YY and ZZ)
    z_secondMoments = reshape(z(1:3 * n_grid_p), sqrt(n_grid_p), sqrt(n_grid_p), 3);

    %checking if current frame contains molecular parameters
    if any(z_secondMoments(:) > 0)


        % get the index position of molecules across XX, YY and ZZ
        [I, J] = find(sum(z_secondMoments, 3) > 0);
        loc_t = [J, I];


        k = 1;
        while k <= size(loc_t, 1)


            pm = [grid_p(loc_t(k, 1)), grid_p(loc_t(k, 2))]; %continuous location
            im = (loc_t(k, 1) - 1) * grid_length + loc_t(k, 2); %index

            % XX basis
            %-----------------------------------------------------


            imx_xx = pm(1, 1) + (z_xx(im + n_grid_p) / (eps + z_xx(im))) * 10^2; %x position
            imy_xx = pm(1, 2) + (z_xx(im + 2 * n_grid_p) / (eps + z_xx(im))) * 10^2; %y position
            br_m_xx = z_xx(im); %brightness scales


            % YY basis
            %-----------------------------------------------------

            imx_yy = pm(1, 1) + (z_yy(im + n_grid_p) / (eps + z_yy(im))) * 10^2; %x position
            imy_yy = pm(1, 2) + (z_yy(im + 2 * n_grid_p) / (eps + z_yy(im))) * 10^2; %y position
            br_m_yy = z_yy(im); %brightness scales

            % ZZ basis
            %-----------------------------------------------------

            imx_zz = pm(1, 1) + (z_zz(im + n_grid_p) / (eps + z_zz(im))) * 10^2; %x position
            imy_zz = pm(1, 2) + (z_zz(im + 2 * n_grid_p) / (eps + z_zz(im))) * 10^2; %y position
            br_m_zz = z_zz(im); %brightness scales

            % XY
            %-----------------------------------------------------
            br_m_xy = z_xy(im); %brightness scales

            % XZ
            %-----------------------------------------------------
            br_m_xz = z_xz(im); %brightness scales

            % YZ
            %-----------------------------------------------------
            br_m_yz = z_yz(im); %brightness scales

            % combine position estimates
            %-----------------------------------------------------

            br_m = br_m_xx + br_m_yy + br_m_zz; % molecule brightness is the sum across XX, YY and ZZ


            imx = ((imx_xx * br_m_xx) + (imx_yy * br_m_yy) + (imx_zz * br_m_zz)) / (eps + br_m);
            imy = ((imy_xx * br_m_xx) + (imy_yy * br_m_yy) + (imy_zz * br_m_zz)) / (eps + br_m);

            % map to sencond moments
            %-----------------------------------------------------

            secondM = [br_m_xx, br_m_yy, br_m_zz, br_m_xy, br_m_xz, br_m_yz] / (br_m + eps);


            %update localizaton data
            %----------------------------------------------------
            loc_data = [loc_data; i, imx, imy, br_m, secondM];


            k = k + 1;
        end

    end

end
