# Supplementary material for: POLCAM: instant molecular orientation microscopy for the life sciences
Source: Nat Methods. 2024 Oct 7;21(10):1873–83. doi: 10.1038/s41592-024-02382-8 (PMC11466833; doi:10.1038/s41592-024-02382-8)
Supplement: Supplementary file 13 — MATLAB code for processing single-molecule polarization camera images using DSF fitting (https://github.com/Lew-Lab/RoSE-O_POLCAM). [file 41592_2024_2382_MOESM13_ESM.zip › RoSE-O_POLCAM-main/utils/gradhmu2.m]

function out = gradhmu2(x, recovStruct)
mu = recovStruct.mu;
out = (x - proxmu2(x, recovStruct)) * (1 / mu);
end
