# Supplementary material for: POLCAM: instant molecular orientation microscopy for the life sciences
Source: Nat Methods. 2024 Oct 7;21(10):1873–83. doi: 10.1038/s41592-024-02382-8 (PMC11466833; doi:10.1038/s41592-024-02382-8)
Supplement: Supplementary file 13 — MATLAB code for processing single-molecule polarization camera images using DSF fitting (https://github.com/Lew-Lab/RoSE-O_POLCAM). [file 41592_2024_2382_MOESM13_ESM.zip › RoSE-O_POLCAM-main/utils/opt2struct.m]

function s = opt2struct(opt_args)

%opt2struct converts options specified by "varargin" to a struct.

s = struct();

if isempty(opt_args)

    return;

end

if ~iscell(opt_args)

    error('Cell array expected.');

elseif ~isvector(opt_args)

    error('1D cell array expected.');

elseif mod(length(opt_args), 2) ~= 0

    error('Even number of elements expected.');

end


for i = 1:2:length(opt_args)

    f = lower(opt_args{i});

    if isvarname(f)

        s.(f) = opt_args{i+1};

    end

end

end
