# Supplementary material for: POLCAM: instant molecular orientation microscopy for the life sciences
Source: Nat Methods. 2024 Oct 7;21(10):1873–83. doi: 10.1038/s41592-024-02382-8 (PMC11466833; doi:10.1038/s41592-024-02382-8)
Supplement: Supplementary file 13 — MATLAB code for processing single-molecule polarization camera images using DSF fitting (https://github.com/Lew-Lab/RoSE-O_POLCAM). [file 41592_2024_2382_MOESM13_ESM.zip › RoSE-O_POLCAM-main/utils/proxmu2.m]

function out = proxmu2(x, recovStruct)

N = recovStruct.n_grid_p;
lambda = recovStruct.reg_val;
w = recovStruct.w_it;
n_f = recovStruct.subframe_l;

X = reshape(x, N, 12, n_f);
% X_s=squeeze(sqrt(sum(X.^2,2)))+eps;
X_s = reshape(sqrt(sum(X.^2, 2)), N, n_f) + eps;
w = repmat(w, N, 1);
q = max(X_s-w.*lambda, 0);
out = reshape(bsxfun(@times, reshape(q ./ X_s, N, 1, n_f), X), 12*N, n_f);
indx = out(1:3*N, :) <= 0;
out(indx > 0) = 0;
