# Supplementary material for: POLCAM: instant molecular orientation microscopy for the life sciences
Source: Nat Methods. 2024 Oct 7;21(10):1873–83. doi: 10.1038/s41592-024-02382-8 (PMC11466833; doi:10.1038/s41592-024-02382-8)
Supplement: Supplementary file 14 — napari plugin for processing multidimensional polarization camera data (https://github.com/ezrabru/napari-polcam). [file 41592_2024_2382_MOESM14_ESM.zip]

Archive with 24 entries (17 files):
- napari-polcam-main/
- napari-polcam-main/.github/
- napari-polcam-main/.github/workflows/
- napari-polcam-main/.github/workflows/test_and_deploy.yml
- napari-polcam-main/.gitignore
- napari-polcam-main/.napari-hub/
- napari-polcam-main/.napari-hub/DESCRIPTION.md
- napari-polcam-main/.napari-hub/config.yml
- napari-polcam-main/.pre-commit-config.yaml
- napari-polcam-main/LICENSE
- napari-polcam-main/MANIFEST.in
- napari-polcam-main/README.md
- napari-polcam-main/pyproject.toml
- napari-polcam-main/setup.cfg
- napari-polcam-main/src/
- napari-polcam-main/src/napari_polcam/
- napari-polcam-main/src/napari_polcam/__init__.py
- napari-polcam-main/src/napari_polcam/_functions.py
- napari-polcam-main/src/napari_polcam/_tests/
- napari-polcam-main/src/napari_polcam/_tests/__init__.py
- napari-polcam-main/src/napari_polcam/_tests/test_widget.py
- napari-polcam-main/src/napari_polcam/_widget.py
- napari-polcam-main/src/napari_polcam/napari.yaml
- napari-polcam-main/tox.ini
