# Supplementary material for: POLCAM: instant molecular orientation microscopy for the life sciences
Source: Nat Methods. 2024 Oct 7;21(10):1873–83. doi: 10.1038/s41592-024-02382-8 (PMC11466833; doi:10.1038/s41592-024-02382-8)
Supplement: Supplementary file 14 — napari plugin for processing multidimensional polarization camera data (https://github.com/ezrabru/napari-polcam). [file 41592_2024_2382_MOESM14_ESM.zip › napari-polcam-main/.github/workflows/test_and_deploy.yml]

# This workflows will upload a Python Package using Twine when a release is created
# For more information see: https://help.github.com/en/actions/language-and-framework-guides/using-python-with-github-actions#publishing-to-package-registries

name: tests

on:
  push:
    branches:
      - main
      - npe2
    tags:
      - "v*" # Push events to matching v*, i.e. v1.0, v20.15.10
  pull_request:
    branches:
      - main
      - npe2
  workflow_dispatch:

jobs:
  test:
    name: ${{ matrix.platform }} py${{ matrix.python-version }}
    runs-on: ${{ matrix.platform }}
    strategy:
      matrix:
        platform: [ubuntu-latest, windows-latest, macos-latest]
        python-version: ['3.8', '3.9', '3.10']

    steps:
      - uses: actions/checkout@v3

      - name: Set up Python ${{ matrix.python-version }}
        uses: actions/setup-python@v4
        with:
          python-version: ${{ matrix.python-version }}

      # these libraries enable testing on Qt on linux
      - uses: tlambert03/setup-qt-libs@v1

      # strategy borrowed from vispy for installing opengl libs on windows
      - name: Install Windows OpenGL
        if: runner.os == 'Windows'
        run: |
          git clone --depth 1 https://github.com/pyvista/gl-ci-helpers.git
          powershell gl-ci-helpers/appveyor/install_opengl.ps1

      # note: if you need dependencies from conda, considering using
      # setup-miniconda: https://github.com/conda-incubator/setup-miniconda
      # and
      # tox-conda: https://github.com/tox-dev/tox-conda
      - name: Install dependencies
        run: |
          python -m pip install --upgrade pip
          python -m pip install setuptools tox tox-gh-actions

      # this runs the platform-specific tests declared in tox.ini
      - name: Test with tox
        uses: GabrielBB/xvfb-action@v1
        with:
          run: python -m tox
        env:
          PLATFORM: ${{ matrix.platform }}

      - name: Coverage
        uses: codecov/codecov-action@v2

  deploy:
    # this will run when you have tagged a commit, starting with "v*"
    # and requires that you have put your twine API key in your
    # github secrets (see readme for details)
    needs: [test]
    runs-on: ubuntu-latest
    if: contains(github.ref, 'tags')
    steps:
      - uses: actions/checkout@v2
      - name: Set up Python
        uses: actions/setup-python@v2
        with:
          python-version: "3.x"
      - name: Install dependencies
        run: |
          python -m pip install --upgrade pip
          pip install -U setuptools setuptools_scm wheel twine build
      - name: Build and publish
        env:
          TWINE_USERNAME: __token__
          TWINE_PASSWORD: ${{ secrets.TWINE_API_KEY }}
        run: |
          git tag
          python -m build .
          twine upload dist/*
