# Supplementary material for: POLCAM: instant molecular orientation microscopy for the life sciences
Source: Nat Methods. 2024 Oct 7;21(10):1873–83. doi: 10.1038/s41592-024-02382-8 (PMC11466833; doi:10.1038/s41592-024-02382-8)
Supplement: Supplementary file 14 — napari plugin for processing multidimensional polarization camera data (https://github.com/ezrabru/napari-polcam). [file 41592_2024_2382_MOESM14_ESM.zip › napari-polcam-main/.napari-hub/DESCRIPTION.md]

<!-- This file is a placeholder for customizing description of your plugin 
on the napari hub if you wish. The readme file will be used by default if
you wish not to do any customization for the napari hub listing.

If you need some help writing a good description, check out our 
[guide](https://github.com/chanzuckerberg/napari-hub/wiki/Writing-the-Perfect-Description-for-your-Plugin)
-->

The developer has not yet provided a napari-hub specific description.
