# Supplementary material for: POLCAM: instant molecular orientation microscopy for the life sciences
Source: Nat Methods. 2024 Oct 7;21(10):1873–83. doi: 10.1038/s41592-024-02382-8 (PMC11466833; doi:10.1038/s41592-024-02382-8)
Supplement: Supplementary file 14 — napari plugin for processing multidimensional polarization camera data (https://github.com/ezrabru/napari-polcam). [file 41592_2024_2382_MOESM14_ESM.zip › napari-polcam-main/.napari-hub/config.yml]

# You may use this file to customize how your plugin page appears
# on the napari hub: https://www.napari-hub.org/
# See their wiki for details https://github.com/chanzuckerberg/napari-hub/wiki

# Please note that this file should only be used IN ADDITION to entering
# metadata fields (such as summary, description, authors, and various URLS)
# in your standard python package metadata (e.g. setup.cfg, setup.py, or
# pyproject.toml), when you would like those fields to be displayed
# differently on the hub than in the napari application.
