# Supplementary material for: POLCAM: instant molecular orientation microscopy for the life sciences
Source: Nat Methods. 2024 Oct 7;21(10):1873–83. doi: 10.1038/s41592-024-02382-8 (PMC11466833; doi:10.1038/s41592-024-02382-8)
Supplement: Supplementary file 14 — napari plugin for processing multidimensional polarization camera data (https://github.com/ezrabru/napari-polcam). [file 41592_2024_2382_MOESM14_ESM.zip › napari-polcam-main/pyproject.toml]

[build-system]
requires = ["setuptools>=42.0.0", "wheel"]
build-backend = "setuptools.build_meta"

[tool.black]
line-length = 79

[tool.isort]
profile = "black"
line_length = 79
