# Supplementary material for: POLCAM: instant molecular orientation microscopy for the life sciences
Source: Nat Methods. 2024 Oct 7;21(10):1873–83. doi: 10.1038/s41592-024-02382-8 (PMC11466833; doi:10.1038/s41592-024-02382-8)
Supplement: Supplementary file 14 — napari plugin for processing multidimensional polarization camera data (https://github.com/ezrabru/napari-polcam). [file 41592_2024_2382_MOESM14_ESM.zip › napari-polcam-main/setup.cfg]

[metadata]
name = napari-polcam
version = 0.0.1
description = A napari plugin for processing and rendering polarisation camera data
long_description = file: README.md
long_description_content_type = text/markdown

author = Ezra Bruggeman
author_email = ezra.bruggeman@gmail.com
license = BSD-3-Clause
license_files = LICENSE
classifiers =
    Development Status :: 2 - Pre-Alpha
    Framework :: napari
    Intended Audience :: Developers
    License :: OSI Approved :: BSD License
    Operating System :: OS Independent
    Programming Language :: Python
    Programming Language :: Python :: 3
    Programming Language :: Python :: 3 :: Only
    Programming Language :: Python :: 3.8
    Programming Language :: Python :: 3.9
    Programming Language :: Python :: 3.10
    Topic :: Scientific/Engineering :: Image Processing


[options]
packages = find:
install_requires =
    numpy
    magicgui
    matplotlib
    pyqtgraph
    superqt
    napari-tools-menu
    napari-plugin-engine>=0.1.4

python_requires = >=3.8
include_package_data = True
package_dir =
    =src

# add your package requirements here

[options.packages.find]
where = src

[options.entry_points]
napari.manifest =
    napari-polcam = napari_polcam:napari.yaml

[options.extras_require]
testing =
    tox
    pytest  # https://docs.pytest.org/en/latest/contents.html
    pytest-cov  # https://pytest-cov.readthedocs.io/en/latest/
    pytest-qt  # https://pytest-qt.readthedocs.io/en/latest/
    napari


[options.package_data]
* = *.yaml
