# Supplementary material for: POLCAM: instant molecular orientation microscopy for the life sciences
Source: Nat Methods. 2024 Oct 7;21(10):1873–83. doi: 10.1038/s41592-024-02382-8 (PMC11466833; doi:10.1038/s41592-024-02382-8)
Supplement: Supplementary file 14 — napari plugin for processing multidimensional polarization camera data (https://github.com/ezrabru/napari-polcam). [file 41592_2024_2382_MOESM14_ESM.zip › napari-polcam-main/src/napari_polcam/_functions.py]

"""
This module contains functions used for polarisation camera image processing.
"""

import numpy as np
from scipy.interpolate import RectBivariateSpline


class PolarisationCameraImage():
    
    def __init__(self, img, method, polariser_unit, offset):
        super().__init__()
        
        self.img = img - offset
        self.method = method
        self.polariser_unit = polariser_unit
        self.offset = offset
                
        self.numDim = np.ndim(self.img) # number of dimensions of the dataset
        
        nrows = img.shape[-1]
        ncols = img.shape[-2]
        if np.mod(nrows,2):
            nrows = nrows - 1
        if np.mod(ncols,2):
            ncols = ncols - 1
        self.imgSizeEven = (nrows,ncols)
        self.make_dimensions_even() # make image dimensions in x and y even
    
    def subtract_bkgnd(self):
        bkgnd_corrected_img = self.img - self.offset
        bkgnd_corrected_img[bkgnd_corrected_img < 0] = 0
        self.img = bkgnd_corrected_img
    
    def unprocessed_to_quadview(self):
        """ Rearrange pixels in a unprocessed data to form four chanels
        arranged as four big tiles, like:
            
            unprocessed = [[a,b,a,b,a,b],
                           [d,c,d,c,d,c],
                           [a,b,a,b,a,b],
                           [d,c,d,c,d,c],
                           [a,b,a,b,a,b],
                           [d,c,d,c,d,c]]
            
            quadview = [[a,a,a,b,b,b],
                        [a,a,a,b,b,b],
                        [a,a,a,b,b,b],
                        [d,d,d,c,c,c],
                        [d,d,d,c,c,c],
                        [d,d,d,c,c,c]]
        """
        # split into four channels
        ch00, ch01, ch10, ch11 = self.unprocessed_to_unassigned_channels()
        # tile the channels together
        if self.numDim == 2:
            quadview_top = np.concatenate((ch00,ch01),axis=1)
            quadview_btm = np.concatenate((ch10,ch11),axis=1)
            quadview = np.concatenate((quadview_top,quadview_btm),axis=0)
        elif self.numDim == 3:
            quadview_top = np.concatenate((ch00,ch01),axis=2)
            quadview_btm = np.concatenate((ch10,ch11),axis=2)
            quadview = np.concatenate((quadview_top,quadview_btm),axis=1)
        elif self.numDim == 4:
            quadview_top = np.concatenate((ch00,ch01),axis=3)
            quadview_btm = np.concatenate((ch10,ch11),axis=3)
            quadview = np.concatenate((quadview_top,quadview_btm),axis=2)
        else:
            quadview = None    
        return quadview
    
    def convert_unprocessed(self):
        if self.method == 'None':
            I0,I45,I90,I135 = self.estimate_channels_no_interpolation()
        elif self.method == 'Cubic spline interpolation':
            I0,I45,I90,I135 = self.interpolate_channels()
        else:
            print('Unexpected value for input variable "method" in method "convert_unprocessed" in class "PolarisationCameraImage".')
        return I0, I45, I90, I135
    
    def unprocessed_to_unassigned_channels(self):
        """ Reorganise pixels in unprocessed image to get four unassigned
        intensity channels."""
        if self.numDim == 2:
            # demosaick the four channels
            ch00 = self.img[::2, ::2]
            ch01 = self.img[::2, 1::2]
            ch10 = self.img[1::2, ::2]
            ch11 = self.img[1::2, 1::2]

        elif self.numDim == 3:
            # demosaick the four channels
            ch00 = self.img[:, ::2, ::2]
            ch01 = self.img[:, ::2, 1::2]
            ch10 = self.img[:, 1::2, ::2]
            ch11 = self.img[:, 1::2, 1::2]
        
        elif self.numDim == 4:
            # demosaick the four channels
            ch00 = self.img[:, :, ::2, ::2]
            ch01 = self.img[:, :, ::2, 1::2]
            ch10 = self.img[:, :, 1::2, ::2]
            ch11 = self.img[:, :, 1::2, 1::2]
        
        else:
            print(f"Processing of a {self.numDim}-dimensional dataset is not supported in napari-polcam.")
        return ch00, ch01, ch10, ch11
    
    def interpolate_channels(self):
        
        # get coordinates of the known values in each channel
        ny, nx = self.imgSizeEven
        xx_hr = np.arange(0,nx,1)
        yy_hr = np.arange(0,ny,1)

        # get the known values for each channel (i.e. split channels)
        ch00, ch01, ch10, ch11 = self.unprocessed_to_unassigned_channels()
        
        # low resolution mesh (known mesh) for each channel
        xx00 = np.arange(0,nx,2)
        yy00 = np.arange(0,ny,2)
        
        xx01 = np.arange(1,nx+1,2)
        yy01 = np.arange(0,ny,2)
        
        xx10 = np.arange(0,nx,2)
        yy10 = np.arange(1,ny+1,2)
        
        xx11 = np.arange(1,nx+1,2)
        yy11 = np.arange(1,ny+1,2)
        
        if self.numDim == 2:            
            ch00_interpolated = self.interpolate_frame(xx00, yy00, ch00, xx_hr, yy_hr)
            ch01_interpolated = self.interpolate_frame(xx01, yy01, ch01, xx_hr, yy_hr)
            ch10_interpolated = self.interpolate_frame(xx10, yy10, ch10, xx_hr, yy_hr)
            ch11_interpolated = self.interpolate_frame(xx11, yy11, ch11, xx_hr, yy_hr)
            
        elif self.numDim == 3:
            # initialise
            ch00_interpolated = np.zeros_like(self.img)
            ch01_interpolated = np.zeros_like(self.img)
            ch10_interpolated = np.zeros_like(self.img)
            ch11_interpolated = np.zeros_like(self.img)
            numSlices = self.img.shape[0]
            for id_frame in range(numSlices):
                ch00_interpolated[id_frame,:,:] = self.interpolate_frame(xx00, yy00, ch00[id_frame,:,:], xx_hr, yy_hr)
                ch01_interpolated[id_frame,:,:] = self.interpolate_frame(xx01, yy01, ch01[id_frame,:,:], xx_hr, yy_hr)
                ch10_interpolated[id_frame,:,:] = self.interpolate_frame(xx10, yy10, ch10[id_frame,:,:], xx_hr, yy_hr)
                ch11_interpolated[id_frame,:,:] = self.interpolate_frame(xx11, yy11, ch11[id_frame,:,:], xx_hr, yy_hr)
                
        elif self.numDim == 4:
            # initialise
            ch00_interpolated = np.zeros_like(self.img)
            ch01_interpolated = np.zeros_like(self.img)
            ch10_interpolated = np.zeros_like(self.img)
            ch11_interpolated = np.zeros_like(self.img)
            numTimepoints = self.img.shape[0]
            numSlices = self.img.shape[1]
            for id_time in range(numTimepoints):
                for id_frame in range(numSlices):
                    ch00_interpolated[id_time,id_frame,:,:] = self.interpolate_frame(xx00, yy00, ch00[id_time,id_frame,:,:], xx_hr, yy_hr)
                    ch01_interpolated[id_time,id_frame,:,:] = self.interpolate_frame(xx01, yy01, ch01[id_time,id_frame,:,:], xx_hr, yy_hr)
                    ch10_interpolated[id_time,id_frame,:,:] = self.interpolate_frame(xx10, yy10, ch10[id_time,id_frame,:,:], xx_hr, yy_hr)
                    ch11_interpolated[id_time,id_frame,:,:] = self.interpolate_frame(xx11, yy11, ch11[id_time,id_frame,:,:], xx_hr, yy_hr)
        
        else:
            print(f"Processing of a {self.numDim}-dimensional dataset is not supported in napari-polcam.")
        
        I0, I45, I90, I135 = self.assign_channel_to_transmission_axis_orientation(ch00_interpolated,ch01_interpolated,ch10_interpolated,ch11_interpolated)
        return I0, I45, I90, I135
    
    def estimate_channels_no_interpolation(self):
        """ Reorganise pixels in unprocessed image to get the 4 intensity
        channels."""
        ch00,ch01,ch10,ch11 = self.unprocessed_to_unassigned_channels()
        I0,I45,I90,I135 = self.assign_channel_to_transmission_axis_orientation(ch00,ch01,ch10,ch11)
        return I0, I45, I90, I135
    
    def interpolate_frame(self, xx, yy, ch, xx_hr, yy_hr):
        if self.method == 'Cubic spline interpolation':
            interp_spline = RectBivariateSpline(xx, yy, ch)
            interpolated_frame = interp_spline(xx_hr, yy_hr)
        elif self.method == 'Fourier interpolation':
            print('Fourier interpolation is not yet supported.')            
        else:
            print('Unexpected value for input variable "method" in method "convert_unprocessed" in class "PolarisationCameraImage".')
        return interpolated_frame

    def assign_channel_to_transmission_axis_orientation(self,ch00,ch01,ch10,ch11):
        """ Assign the different channels to the correct polariser orientation."""
        if self.polariser_unit == "[-45 0; 90 45]":
            I0 = ch01
            I45 = ch11
            I90 = ch10
            I135 = ch00
        elif self.polariser_unit == "[0 -45; 45 90]":
            I0 = ch00
            I45 = ch10
            I90 = ch11
            I135 = ch01
        elif self.polariser_unit == "[90 45; -45 0]":
            I0 = ch11
            I45 = ch01
            I90 = ch00
            I135 = ch10
        elif self.polariser_unit == "[45 90; 0 -45]":
            I0 = ch10
            I45 = ch00
            I90 = ch01
            I135 = ch11
        else:
            print(f"The value {self.polariser_unit} is not supported.")
        return I0, I45, I90, I135
    
    def make_dimensions_even(self):
        nrows, ncols = self.imgSizeEven
        if self.numDim == 2:
            self.img = self.img[:ncols, :nrows]
        elif self.numDim == 3:
            self.img = self.img[:, :ncols, :nrows]
        elif self.numDim == 4:
            self.img = self.img[:, :, :ncols, :nrows]        
        else:
            print(f"Processing of a {self.numDim}-dimensional dataset is not supported in napari-polcam.")

    def get_mosaic_masks(numRepsMosaic):
        mask00 = np.array([[1, 0], [0, 0]])
        mask01 = np.array([[0, 1], [0, 0]])
        mask10 = np.array([[0, 0], [1, 0]])
        mask11 = np.array([[0, 0], [0, 1]])
        mask00 = np.tile(mask00, (numRepsMosaic,numRepsMosaic))
        mask01 = np.tile(mask01, (numRepsMosaic,numRepsMosaic))
        mask10 = np.tile(mask10, (numRepsMosaic,numRepsMosaic))
        mask11 = np.tile(mask11, (numRepsMosaic,numRepsMosaic))
        return mask00, mask01, mask10, mask11
    
    def aolp_from_stokes(S1,S2):
        return (1/2)*np.arctan2(S2,S1)
    
    def dolp_from_stokes(S0,S1,S2):
        return np.sqrt((S1**2 + S2**2)/(S0**2))
    
    def intensities_from_stokes(S0,S1,S2):
        I0   = (S0 + S1)/2;
        I90  = (S0 - S1)/2;
        I45  = (S0 + S2)/2;
        I135 = (S0 - S2)/2;
        return I0, I45, I90, I135
    
    def stokes_from_intensities(I0,I45,I90,I135):
        S0 = (I0 + I45 + I90 + I135)/2
        S1 = I0 - I90
        S2 = I45 - I135
        return S0, S1, S2
    
