# Supplementary material for: POLCAM: instant molecular orientation microscopy for the life sciences
Source: Nat Methods. 2024 Oct 7;21(10):1873–83. doi: 10.1038/s41592-024-02382-8 (PMC11466833; doi:10.1038/s41592-024-02382-8)
Supplement: Supplementary file 14 — napari plugin for processing multidimensional polarization camera data (https://github.com/ezrabru/napari-polcam). [file 41592_2024_2382_MOESM14_ESM.zip › napari-polcam-main/src/napari_polcam/napari.yaml]

name: napari-polcam
display_name: napari PolCam
contributions:
  commands:
    - id: napari-polcam.make_stokes_qwidget
      python_name: napari_polcam._widget:StokesEstimation
      title: Make Stokes Estimation QWidget
  widgets:
    - command: napari-polcam.make_stokes_qwidget
      display_name: main
