# Supplementary material for: POLCAM: instant molecular orientation microscopy for the life sciences
Source: Nat Methods. 2024 Oct 7;21(10):1873–83. doi: 10.1038/s41592-024-02382-8 (PMC11466833; doi:10.1038/s41592-024-02382-8)
Supplement: Supplementary file 15 — MATLAB code for performing a pixel-dependent camera calibration (https://github.com/TheLeeLab/cameraCalibrationCMOS). [file 41592_2024_2382_MOESM15_ESM.zip]

Archive with 4 entries (3 files):
- cameraCalibrationCMOS-main/
- cameraCalibrationCMOS-main/README.md
- cameraCalibrationCMOS-main/cameraCalibration.m
- cameraCalibrationCMOS-main/simulateCameraCalibrationData.m
