# Supplementary material for: POLCAM: instant molecular orientation microscopy for the life sciences
Source: Nat Methods. 2024 Oct 7;21(10):1873–83. doi: 10.1038/s41592-024-02382-8 (PMC11466833; doi:10.1038/s41592-024-02382-8)
Supplement: Supplementary file 15 — MATLAB code for performing a pixel-dependent camera calibration (https://github.com/TheLeeLab/cameraCalibrationCMOS). [file 41592_2024_2382_MOESM15_ESM.zip › cameraCalibrationCMOS-main/cameraCalibration.m]

%% cameraCalibration.m
% 
% This script assumes you followed a protocol for data acquisition as
% described in Huang et al. (https://doi.org/10.1038/Nmeth.2488), i.e. you
% recorded a stack of dark frames and a couple of stacks with uniform
% intensity at different intensity levels.
% 
% The camera offset is estimated as the mean of the dark frames. The
% read noise is the standard deviation of the dark frames. The variance
% increases with higher illumination intensities. The gain is the slope of
% the variance (minus the variance of the dark frames) versus the intensity
% (minus the offset).
% 
% Some comments:
%  - the script only reads one frame at a time into memory
%  - if you acquired long stacks and they got cut up into substacks by your
%    acquisition software (e.g. dark_0.tif, dark_1.tif, dark_2.tif ...),
%    the code will automatically group them assuming this style of adding a
%    suffix with an underscore and number (common)

clear all; close all; clc

%% ++++++++++++++++++++++++++++++++++++++++++++++++++++++++++++++++++++++++
% Parameters

% path to the folder containing the calibration stacks
% directory = 'D:\data\20210312_fibrils nile red super-res LDI-7\metadata\camera calibration';
directory = 'testdata';

% name of the dark stack without extension or suffix (e.g. 'dark' if the
% is called dark.tif, or if the are multiple substacks dark_0.tif, dark_1.tif, dark_2.tif ...)
dark_id   = 'dark';

% list of the names of the bright stacks without extension or suffix (like
% above), ordered from dimmest to brightest
power_ids = {'int1','int2','int3','int4','int5'};


%% ++++++++++++++++++++++++++++++++++++++++++++++++++++++++++++++++++++++++

disp('+++ Camera calibration +++'); disp(' ')

% make output folders
outputdir = fullfile(directory,'calibration results');
if ~exist(outputdir,'dir'); mkdir(outputdir); end
outputdir_fig = fullfile(outputdir,'figures');
if ~exist(outputdir_fig,'dir'); mkdir(outputdir_fig); end

% estimate offset
disp('Calculating offset...')
offset = calculateOffset(dark_id,directory);
figure;
set(0,'DefaultAxesTitleFontWeight','normal');
subplot(2,4,[1,2,5,6]); imshow(offset,[]); colorbar; title('Offset')
subplot(2,4,[3,4]); histogram(offset,'edgeColor','none','faceColor','k'); xlabel('Offset (ADU)'); ylabel('Occurence')
subplot(2,4,[7,8]); histogram(offset,'edgeColor','none','faceColor','k'); xlabel('Offset (ADU)'); ylabel('Occurence (log scale)'); set(gca,'Yscale','log')
set(gcf,'position',[100,100,1400,500]);
savefig(fullfile(outputdir_fig,'offset.fig'))


%%

% estimate dark variance
disp('Calculating variance dark frames...')
variance = calculateVariance(offset,dark_id,directory);
figure;
set(0,'DefaultAxesTitleFontWeight','normal');
subplot(2,4,[1,2,5,6]); imshow(variance,[]); colorbar; title('Variance dark frames');
subplot(2,4,[3,4]); histogram(variance,'edgeColor','none','faceColor','k'); xlabel('Variance (ADU^2)'); ylabel('Occurence')
subplot(2,4,[7,8]); histogram(variance,'edgeColor','none','faceColor','k'); xlabel('Variance (ADU^2)'); ylabel('Occurence (log scale)'); set(gca,'Yscale','log')
set(gcf,'position',[100,100,1400,500]);
savefig(fullfile(outputdir_fig,'variance_dark_frames.fig'))

% estimate gain
disp('Calculating gain...')
numPowers = length(power_ids);
offset_powers   = zeros(size(offset,1),size(offset,2),numPowers);
variance_powers = zeros(size(offset,1),size(offset,2),numPowers);
for i=1:numPowers
    offset_powers(:,:,i)   = calculateOffset(string(power_ids(i)),directory);
    variance_powers(:,:,i) = calculateVariance(offset_powers(:,:,i),string(power_ids(i)),directory);
end
A = variance_powers - repmat(variance,1,1,numPowers);
B = offset_powers - repmat(offset,1,1,numPowers);
gain = zeros(size(offset));
for i=1:size(A,1)
    for j=1:size(A,2)
        Ai = A(i,j,:); Ai = Ai(:)';
        Bi = B(i,j,:); Bi = Bi(:)';
        gain(i,j) = pinv(Bi*(Bi'))*Bi*(Ai');
    end
end
figure;
set(0,'DefaultAxesTitleFontWeight','normal');
subplot(2,4,[1,2,5,6]); imshow(gain,[]); colorbar; title('Gain')
subplot(2,4,[3,4]); histogram(gain,'edgeColor','none','faceColor','k'); xlabel('Gain (ADU/photoelectron)'); ylabel('Occurence')
subplot(2,4,[7,8]); histogram(gain,'edgeColor','none','faceColor','k'); xlabel('Gain (ADU/photoelectron)'); ylabel('Occurence (log scale)'); set(gca,'Yscale','log')
set(gcf,'position',[100,100,1400,500]);
savefig(fullfile(outputdir_fig,'gain.fig'))

% Plot regression figure
avgCorrectedVariances   = nanmean(A,1:2); avgCorrectedVariances = avgCorrectedVariances(:);
avgCorrectedIntensities = nanmean(B,1:2); avgCorrectedIntensities = avgCorrectedIntensities(:);
errorX = nanstd(B,0,1:2); errorX = errorX(:);
errorY = nanstd(A,0,1:2); errorY = errorY(:);
figure;
errorbar(avgCorrectedIntensities,avgCorrectedVariances,errorY,errorY,errorX,errorX,'ko'); hold on
plot(avgCorrectedIntensities,avgCorrectedIntensities*nanmean(gain,'all'),'-k')
xlabel('intensity_i - dark (ADU)');
ylabel('\sigma^2(intensity_i) - \sigma^2(dark) (ADU^2)');
legend('Data','Linear fit ','Location','northwest')
axis equal; grid on
set(0,'DefaultAxesTitleFontWeight','normal');
title({'The slope is the average gain,',sprintf('g = %.3f +- %.3f',nanmean(gain(:)),nanstd(gain(:)))})
set(gcf,'position',[100,100,500,500]); set(gca,'fontsize',10)
savefig(fullfile(outputdir_fig,'gain_regression.fig'))


% Get read noise
readnoise = sqrt(variance)./gain;
figure;
set(0,'DefaultAxesTitleFontWeight','normal');
subplot(2,4,[1,2,5,6]); imshow(readnoise,[]); colorbar; title('Read noise (stdev dark frames/gain)')
subplot(2,4,[3,4]); histogram(readnoise,'edgeColor','none','faceColor','k'); xlabel('Read noise (photoelectrons)'); ylabel('Occurence')
subplot(2,4,[7,8]); histogram(readnoise,'edgeColor','none','faceColor','k'); xlabel('Read noise (photoelectrons)'); ylabel('Occurence (log scale)'); set(gca,'Yscale','log')
set(gcf,'position',[100,100,1400,500]);
savefig(fullfile(outputdir_fig,'read_noise.fig'))


%% Save results

% Print results to command window
fprintf('\nThe average offset     is: %.3f +- %.3f ADU counts\n',nanmean(offset(:)),nanstd(offset(:)))                                   
fprintf('The average variance   is: %.3f +- %.3f ADU counts\n',nanmean(variance(:)),nanstd(variance(:)))                                   
fprintf('The average gain       is: %.3f +- %.3f ADU counts/photoelectron\n',nanmean(gain(:)),nanstd(gain(:)))                                   
fprintf('The average read noise is: %.3f +- %.3f photoelectrons\n',nanmean(readnoise(:)),nanstd(readnoise(:)))                                   
fprintf('The median  read noise is: %.3f photoelectrons\n',nanmedian(readnoise(:)))                                   
fprintf('The RMS read noise     is: %.3f photoelectrons\n',rms(readnoise(:)))
fprintf('* ADU = analog-to-digital unit\n\n')                                   

% Write the same to a text file
fileID = fopen(fullfile(outputdir,'results_summary.txt'),'w');
fprintf(fileID,sprintf('average offset: %.3f +- %.3f ADU counts\n\n',nanmean(offset(:)),nanstd(offset(:))));
fprintf(fileID,sprintf('average gain: %.3f +- %.3f ADU counts/photoelectron\n\n',nanmean(gain(:)),nanstd(gain(:))));
fprintf(fileID,sprintf('average read noise is: %.3f +- %.3f photoelectrons\n',nanmean(readnoise(:)),nanstd(readnoise(:))));
fprintf(fileID,sprintf('median  read noise is: %.3f photoelectrons\n',nanmedian(readnoise(:))));
fprintf(fileID,sprintf('RMS     read noise is: %.3f photoelectrons\n',rms(readnoise(:))));
fclose(fileID);

% save results as a .mat file
results = struct;
results.offset_map    = offset;
results.variance_map  = variance;
results.gain_map      = gain;
results.readnoise_map = readnoise;
results.offset        = nanmean(offset,'all');
results.variance      = nanmean(variance,'all');
results.gain          = nanmean(gain,'all');
results.readnoise     = nanmean(readnoise,'all');
save(fullfile(outputdir,'results.mat'),'results');

% save offset_map, variance_map and gain_map as single precision tifs
writeTifImage(offset,fullfile(outputdir,'pixelmap_offset.tif'))
writeTifImage(variance,fullfile(outputdir,'pixelmap_variance.tif'))
writeTifImage(gain,fullfile(outputdir,'pixelmap_gain.tif'))
writeTifImage(readnoise,fullfile(outputdir,'pixelmap_readnoise.tif'))

disp('Results saved in "'+string(outputdir)+'"')
disp('  1. pixel-dependent offset, variance, gain and read noise maps')
disp('  2. average offset, variance, gain and read noise')
disp('  3. regression curve used for estimating gain')

%% Functions

function offset = calculateOffset(id,directory)
% Get list of tif files that are dark frames (i.e. have 'dark in their name')
filelist = dir(fullfile(directory,string(id)+'*.tif'));
numFiles = length(filelist);
disp('  '+string(numFiles)+' file(s) found with name containing id "'+string(id)+'"');
% Calculate the mean of all the dark frames
info   = imfinfo(fullfile(directory,filelist(1).name));
width  = info(1).Width;
height = info(1).Height;
framesCounter = 0;
offset = zeros(height,width);
for i=1:numFiles
    info = imfinfo(fullfile(directory,filelist(i).name));
    frames = size(info,1);
    for j=1:frames
        frame = double(imread(fullfile(directory,filelist(i).name),j));
        offset = offset + frame;
    end
    framesCounter = framesCounter + frames;
end
offset = offset/framesCounter;
end

function variance = calculateVariance(offset,id,directory)
% Get list of tif files that are dark frames (i.e. have 'dark in their name')
filelist = dir(fullfile(directory,string(id)+'*.tif'));
numFiles = length(filelist);
offsetSquared = offset.*offset;
framesCounter = 0;
variance = zeros(size(offset));
for i=1:numFiles
    info = imfinfo(fullfile(directory,filelist(i).name));
    frames = size(info,1);
    for j=1:frames
        frame = double(imread(fullfile(directory,filelist(i).name),j));
        variance = variance + (frame.*frame - offsetSquared);
    end
    framesCounter = framesCounter + frames;
end
variance = variance/framesCounter;
end

function [] = writeTifImage(image,path)
t = Tiff(path,'w');
tagstruct.ImageLength = size(image,1);
tagstruct.ImageWidth = size(image,2);
tagstruct.Compression = Tiff.Compression.None;
tagstruct.SampleFormat = Tiff.SampleFormat.IEEEFP;
tagstruct.Photometric = Tiff.Photometric.LinearRaw;
tagstruct.BitsPerSample = 32;
tagstruct.SamplesPerPixel = 1;
tagstruct.PlanarConfiguration = Tiff.PlanarConfiguration.Chunky;
t.setTag(tagstruct);
t.write(single(image));
t.close();
end
